# Supplementary material for: The proteomics and metabolomics studies of GZU001 on promoting the Merisis of maize (Zea mays L.) roots
Source: BMC Plant Biol. 2023 Feb 21;23:103. doi: 10.1186/s12870-023-04130-0 (PMC9942296; doi:10.1186/s12870-023-04130-0)
Supplement: Supplementary file 2 — Additional file 2: Table S1. Identification of Significantly different modulated metabolites by Label-free proteome analysis in the roots of maize. Table S2. GO enrichment analysis of differentially modulated proteins. Table S3. Identification of Significantly different modulated proteins by UHPLC Q-TOF MS technology analysis in the roots of maize. Table S4. Carbohydrate metabolism-related proteins and metabolites. Table S5. Amino acid metabolism pathway and phenylalanine synthesis. Table S6. Safety testing for GZU001. [file 12870_2023_4130_MOESM2_ESM.xlsx]

## Sheet: Table S1
Table S1. Identification of significantly different modulated proteins by lable-free proteome analysis in the roots of maize
Protein	Protein Name	Gene Name	Protein Group	Fasta Headers	Proteins	Peptides	Unique Peptides	RazorUnique Peptides	Coverage	MolWeight	LFQ intensity GZU001-1	LFQ intensity GZU001-2	LFQ intensity GZU001-3	average GZU001	LFQ intensity CK-1	LFQ intensity CK-2	LFQ intensity CK-3	average CK	GZU001/CK	t test p value
B6SID3	Uncharacterized protein		B6SID3	tr|B6SID3|B6SID3_MAIZE Uncharacterized protein OS=Zea mays OX=4577 PE=2 SV=1	1	1	1	1	12.1	11.845	369780000	205770000	289900000	2.88483e+08	9708500	97780000	168450000	91979500	3.13639	0.0407696
A0A3L6E5S0	Cinnamoyl-CoA reductase 1	CCR1_12	A0A3L6E5S0;B6TR31;A0A1D6I797;A0A1D6I796;A0A1D6P241;B4FG87;A0A1D6F7R8;A0A3L6E5H9;C0HFN2;A0A1D6I794;A0A3L6FVX5	tr|A0A3L6E5S0|A0A3L6E5S0_MAIZE Cinnamoyl-CoA reductase 1 OS=Zea mays OX=4577 GN=CCR1_12 PE=4 SV=1;tr|B6TR31|B6TR31_MAIZE Dihydroflavonol-4-reductase OS=Zea mays OX=4577 PE=2 SV=1;tr|A0A1D6I797|A0A1D6I797_MAIZE Dihydroflavonol-4-reductase OS=Zea mays OX=457	11	5	5	5	16.1	35.384	408980000	500110000	319610000	4.09567e+08	185310000	125190000	153550000	1.54683e+08	2.64778	0.00972914
A0A1D6GYN6	Signal peptide peptidase	ZEAMMB73_Zm00001d015005	A0A1D6GYN6;A0A1D6GYN7;A0A1D6GYN9;B4FL90;B4FR15;A0A3L6ELJ2;A0A1D6GYP1;A0A1D6GYP0	tr|A0A1D6GYN6|A0A1D6GYN6_MAIZE Signal peptide peptidase OS=Zea mays OX=4577 GN=ZEAMMB73_Zm00001d015005 PE=4 SV=1;tr|A0A1D6GYN7|A0A1D6GYN7_MAIZE Signal peptide peptidase OS=Zea mays OX=4577 GN=ZEAMMB73_Zm00001d015005 PE=4 SV=1;tr|A0A1D6GYN9|A0A1D6GYN9_MAIZE	8	3	2	2	16.5	22.473		142090000	174530000	158310000	44689000	65813000	107050000	7.25173e+07	2.18306	0.0481752
A0A1D6LXY7	B-cell receptor-associated 31-like	100276154	A0A1D6LXY7;A0A1D6LXY6;B4FNF4;A0A3L6EA47	tr|A0A1D6LXY7|A0A1D6LXY7_MAIZE B-cell receptor-associated 31-like OS=Zea mays OX=4577 GN=100276154 PE=4 SV=1;tr|A0A1D6LXY6|A0A1D6LXY6_MAIZE B-cell receptor-associated 31-like OS=Zea mays OX=4577 GN=100276154 PE=4 SV=1;tr|B4FNF4|B4FNF4_MAIZE B-cell receptor	4	1	1	1	8.4	12.546	72337000	54499000	59753000	6.21963e+07	30649000	36708000	18197000	28518000	2.18095	0.0113892
B6SZA0	Fasciclin-like arabinogalactan protein 2	100274054	B6SZA0;A0A3L6DZA6;B4FYT9	tr|B6SZA0|B6SZA0_MAIZE Fasciclin-like arabinogalactan protein 2 OS=Zea mays OX=4577 GN=100274054 PE=2 SV=1;tr|A0A3L6DZA6|A0A3L6DZA6_MAIZE Fasciclin-like arabinogalactan protein 2 OS=Zea mays OX=4577 GN=FLA2_2 PE=4 SV=1;tr|B4FYT9|B4FYT9_MAIZE Uncharacterize	3	3	3	3	12.4	43.923	101460000	137020000	96109000	1.1153e+08	29560000	81685000	54954000	5.53997e+07	2.01318	0.0469839
A0A1D6FRJ3	ARM repeat superfamily protein	ZEAMMB73_Zm00001d010512	A0A1D6FRJ3	tr|A0A1D6FRJ3|A0A1D6FRJ3_MAIZE ARM repeat superfamily protein OS=Zea mays OX=4577 GN=ZEAMMB73_Zm00001d010512 PE=4 SV=1	1	8	1	1	11.9	92.781	150280000	96820000	150190000	132430000	52019000	62795000	89831000	68215000	1.94136	0.0380581
B6TAE5	Citrate synthase		B6TAE5	tr|B6TAE5|B6TAE5_MAIZE Citrate synthase OS=Zea mays OX=4577 PE=2 SV=1	1	20	0	1	53.1	50.612	196370000	185860000	122630000	1.68287e+08	89585000	101740000	76982000	8.94357e+07	1.88165	0.0307863
C0PAQ4	Chlorophyll a-b binding protein, chloroplastic		C0PAQ4;P12329;B6STN4;B4FNR1;A0A3L6E1Y2	tr|C0PAQ4|C0PAQ4_MAIZE Chlorophyll a-b binding protein, chloroplastic OS=Zea mays OX=4577 PE=2 SV=1;sp|P12329|CB21_MAIZE Chlorophyll a-b binding protein 1, chloroplastic OS=Zea mays OX=4577 GN=CAB1 PE=1 SV=1;tr|B6STN4|B6STN4_MAIZE Chlorophyll a-b binding p	5	3	1	3	12.4	24.989	271650000	296950000	412730000	327110000	184240000	164930000	228320000	1.92497e+08	1.6993	0.0466057
C0PCZ7	Uncharacterized protein		C0PCZ7;C0HDZ8;A0A3L6GCH9;Q5GAU6;A0A3L6FUL1;Q5GAQ8;A0A1D6E789;A0A1D6J9C1;A0A3L6F4K5;K7TY10	tr|C0PCZ7|C0PCZ7_MAIZE Uncharacterized protein OS=Zea mays OX=4577 PE=2 SV=1;tr|C0HDZ8|C0HDZ8_MAIZE NAD(P)-binding Rossmann-fold superfamily protein OS=Zea mays OX=4577 GN=ZEAMMB73_Zm00001d025761 PE=2 SV=1;tr|A0A3L6GCH9|A0A3L6GCH9_MAIZE (+)-neomenthol dehy	10	3	3	3	16.5	18.689	38903000	30511000	32010000	33808000	18937000		21076000	20006500	1.68985	0.027574
B4FA32	Peroxidase	100191769	B4FA32;A0A3L6F9Q1	tr|B4FA32|B4FA32_MAIZE Peroxidase OS=Zea mays OX=4577 GN=100191769 PE=2 SV=1;tr|A0A3L6F9Q1|A0A3L6F9Q1_MAIZE Peroxidase OS=Zea mays OX=4577 GN=PER70_3 PE=3 SV=1	2	2	2	2	10.2	34.009	55593000	78925000	59483000	64667000	39751000	43163000	35480000	3.94647e+07	1.63861	0.0289043
A0A317Y256	Putative NAD(P)H-dependent oxidoreductase 1	Os10g0113000_1	A0A317Y256;A0A1D6JVG2;B4F9A4;E9JVD7	tr|A0A317Y256|A0A317Y256_MAIZE Putative NAD(P)H-dependent oxidoreductase 1 OS=Zea mays OX=4577 GN=Os10g0113000_1 PE=4 SV=1;tr|A0A1D6JVG2|A0A1D6JVG2_MAIZE NAD(P)-linked oxidoreductase superfamily protein OS=Zea mays OX=4577 GN=778439 PE=4 SV=1;sp|B4F9A4|DMA	4	6	5	5	28.9	35.065	504250000	454880000	325500000	428210000	224820000	289830000	283550000	2.66067e+08	1.60941	0.0470637
A0A1D6PF22	26S proteasome non-ATPase regulatory subunit 4	100283637	A0A1D6PF22;B6TK61;A0A1D6PF20;A0A3L6D9Z9	tr|A0A1D6PF22|A0A1D6PF22_MAIZE 26S proteasome non-ATPase regulatory subunit 4 OS=Zea mays OX=4577 GN=100283637 PE=4 SV=1;tr|B6TK61|B6TK61_MAIZE 26S proteasome non-ATPase regulatory subunit 4 OS=Zea mays OX=4577 GN=100283637 PE=2 SV=1;tr|A0A1D6PF20|A0A1D6PF	4	6	1	6	22.6	40.161	1277800000	1897500000	1612000000	1.59577e+09	1228300000	864480000	888340000	9.93707e+08	1.60587	0.0482694
A0A3L6ER60	Glucose-6-phosphate 1-dehydrogenase	G6PDH_0	A0A3L6ER60	tr|A0A3L6ER60|A0A3L6ER60_MAIZE Glucose-6-phosphate 1-dehydrogenase OS=Zea mays OX=4577 GN=G6PDH_0 PE=3 SV=1	1	24	2	2	56.3	58.673	314560000	278830000	319070000	3.04153e+08	254190000	159990000	161730000	191970000	1.58438	0.0289135
Q9FQA8	Glutathione S-transferase GST 31		Q9FQA8;B4FS52;A0A317Y6J4;A0A1D6JMZ6;C0PBZ1;A0A1D6JMZ7;Q9FQA5;A0A317YAL8;A0A1D6K734;A0A1D6K735	tr|Q9FQA8|Q9FQA8_MAIZE Glutathione S-transferase GST 31 OS=Zea mays OX=4577 PE=2 SV=1;tr|B4FS52|B4FS52_MAIZE Uncharacterized protein OS=Zea mays OX=4577 PE=2 SV=1;tr|A0A317Y6J4|A0A317Y6J4_MAIZE Glutathione S-transferase U17 OS=Zea mays OX=4577 GN=Zm00014a_	10	5	5	5	22.8	25.347	1185200000	838880000	897840000	9.73973e+08	629530000	692070000	525480000	6.15693e+08	1.58191	0.0380508
B6T6G1	60S ribosomal protein L12	100282351	B6T6G1;A0A3L6FYG1;B6T1W9;A0A1D6JDH0;B6UE28;B4FBS9;A0A1D6KIE7;A0A1D6N9V5	tr|B6T6G1|B6T6G1_MAIZE 60S ribosomal protein L12 OS=Zea mays OX=4577 GN=100282351 PE=2 SV=1;tr|A0A3L6FYG1|A0A3L6FYG1_MAIZE 60S ribosomal protein L12 OS=Zea mays OX=4577 GN=RPL12_5 PE=3 SV=1;tr|B6T1W9|B6T1W9_MAIZE 60S ribosomal protein L12 OS=Zea mays OX=45	8	6	1	1	50.6	17.701	384270000	266980000	300530000	317260000	163770000	203670000	236400000	201280000	1.57621	0.0464501
K7UCK3	Uncharacterized protein	100276990	K7UCK3;B6TM59	tr|K7UCK3|K7UCK3_MAIZE Uncharacterized protein OS=Zea mays OX=4577 GN=100276990 PE=4 SV=1;tr|B6TM59|B6TM59_MAIZE Uncharacterized protein OS=Zea mays OX=4577 PE=2 SV=1	2	2	2	2	40.9	9.2899	95711000	89381000	97285000	9.41257e+07	66243000	52825000	61643000	60237000	1.56259	0.00183675
A0A1D6H072	Salicylate/benzoate carboxyl methyltransferase	ZEAMMB73_Zm00001d015216	A0A1D6H072;A0A1D6H078;A0A3L6EHG2;A0A3L6ERV8;A0A3L6EGQ6;D9J101;C0PEX9;B6TBS9;A0A3L6EQI5;A0A1D6H073;A0A1D6H075;K7W4T9;D9J100;A0A3L6DEH6;A0A3L6DDQ1;A0A3L6EMA1	tr|A0A1D6H072|A0A1D6H072_MAIZE Salicylate/benzoate carboxyl methyltransferase OS=Zea mays OX=4577 GN=ZEAMMB73_Zm00001d015216 PE=4 SV=1;tr|A0A1D6H078|A0A1D6H078_MAIZE Salicylate/benzoate carboxyl methyltransferase OS=Zea mays OX=4577 GN=ZEAMMB73_Zm00001d015	16	2	2	2	7	28.697	45055000	30724000	38924000	3.82343e+07	26280000	24680000	23622000	2.48607e+07	1.53794	0.0339507
Q9ZTS7	Peroxidase		Q9ZTS7	tr|Q9ZTS7|Q9ZTS7_MAIZE Peroxidase OS=Zea mays OX=4577 PE=2 SV=2	1	7	1	1	31.3	33.991	359300000	299600000	354280000	3.37727e+08	175920000	275260000	218060000	223080000	1.51393	0.029444
A0A1D6EKN4	Glutamine-dependent NAD(+) synthetase	100501566	A0A1D6EKN4;A0A1D6EKP7;A0A1D6EKR4;A0A1D6EKR3;A0A1D6EKP6;A0A1D6EKN7;A0A1D6EKP1;A0A3L6FZY8;A0A1D6EKN5;A0A1D6EKN6;A0A1D6EKP2;A0A1D6EKN9;A0A1D6EKQ9;A0A1D6EKQ8	tr|A0A1D6EKN4|A0A1D6EKN4_MAIZE Glutamine-dependent NAD(+) synthetase OS=Zea mays OX=4577 GN=100501566 PE=4 SV=1;tr|A0A1D6EKP7|A0A1D6EKP7_MAIZE Glutamine-dependent NAD(+) synthetase OS=Zea mays OX=4577 GN=100501566 PE=4 SV=1;tr|A0A1D6EKR4|A0A1D6EKR4_MAIZE G	14	3	3	3	20.5	29.594	46397000	31640000	41220000	3.97523e+07	63574000	60956000	54817000	5.97823e+07	0.664951	0.0165013
A0A1D6FDX9	Glucose translocator1	541809	A0A1D6FDX9;C0P7D9;B4FUK4;A0A3L6DNX5;Q9LLD9;A0A1D6FDY2;A0A1D6FDX7;K7UYE0;A0A1D6FDY4;A0A1D6MM07;A0A1D6FDY5;A0A1D6MLZ7;A0A1D6MM05;B3GS76;REV__A0A1D6JKK9;REV__A0A1D6PLZ1;REV__A0A1D6PLV8;REV__A0A1D6JKH5;REV__A0A1D6JKI5;REV__A0A1D6PLZ3;REV__A0A1D6JKI3;REV__A0A1D6PLT9;REV__A0A1D6PLW8;REV__A0A1D6JKK5;REV__A0A1D6PM00;REV__A0A1D6JKI6;REV__A0A1D6PLV0;REV__A0A1D6JKD9;REV__A0A317YCJ9;REV__A0A1D6JKF3;REV__A0A1…	tr|A0A1D6FDX9|A0A1D6FDX9_MAIZE Glucose translocator1 OS=Zea mays OX=4577 GN=541809 PE=3 SV=1;tr|C0P7D9|C0P7D9_MAIZE Glucose translocator1 OS=Zea mays OX=4577 GN=541809 PE=2 SV=1;tr|B4FUK4|B4FUK4_MAIZE Uncharacterized protein OS=Zea mays OX=4577 PE=2 SV=1;t	50	4	3	4	13.5	54.564	363110000	305970000	314810000	3.27963e+08	512560000	446770000	557630000	5.05653e+08	0.648593	0.0084394
B4F9E8	17.4 kDa class III heat shock protein	100191598	B4F9E8;A0A3L6EIF0;A0A1D6LZI5;A0A3L6E0Z6;A0A1D6I3X6;B6U175;B6TU62;B6U805;A0A3L6EKB6;A0A1D6EGH3	tr|B4F9E8|B4F9E8_MAIZE 17.4 kDa class III heat shock protein OS=Zea mays OX=4577 GN=100191598 PE=2 SV=1;tr|A0A3L6EIF0|A0A3L6EIF0_MAIZE 18 class III heat shock protein OS=Zea mays OX=4577 GN=HSP18.6_2 PE=3 SV=1;tr|A0A1D6LZI5|A0A1D6LZI5_MAIZE 17.4 kDa class	10	5	5	5	45	18.348	474120000		539400000	506760000	718350000	723170000	905500000	782340000	0.647749	0.0452589
B6TGE6	Uncharacterized protein		B6TGE6;A0A1D6PJ23	tr|B6TGE6|B6TGE6_MAIZE Uncharacterized protein OS=Zea mays OX=4577 PE=2 SV=1;tr|A0A1D6PJ23|A0A1D6PJ23_MAIZE Omega-amidase chloroplastic OS=Zea mays OX=4577 GN=100279870 PE=4 SV=1	2	8	1	1	36.3	33.923	73937000	62044000	60281000	6.54207e+07	118990000	87550000	107980000	104840000	0.624005	0.0178443
K7TFB6	ABA-responsive protein	100285725	K7TFB6;C0HHI8	tr|K7TFB6|K7TFB6_MAIZE ABA-responsive protein OS=Zea mays OX=4577 GN=100285725 PE=4 SV=1	2	8	1	8	42.3	29.175	743190000	874510000	885350000	834350000	1647200000	1181800000	1189000000	1.33933e+09	0.622959	0.0346913
Q9LL87	Dirigent protein		Q9LL87;A0FDH4	tr|Q9LL87|Q9LL87_MAIZE Dirigent protein OS=Zea mays OX=4577 PE=2 SV=1;tr|A0FDH4|A0FDH4_MAIZE Dirigent protein OS=Zea mays OX=4577 GN=BGAF1 PE=3 SV=1	2	4	2	2	24.5	31.792		114820000	151810000	133315000	211530000	220760000	235170000	2.22487e+08	0.599204	0.0122087
A0A1D6H268	SUN domain protein1	100283381	A0A1D6H268;B6THU8;A0A3L6EJ05	tr|A0A1D6H268|A0A1D6H268_MAIZE SUN domain protein1 OS=Zea mays OX=4577 GN=100283381 PE=4 SV=1;tr|B6THU8|B6THU8_MAIZE SUN domain protein1 OS=Zea mays OX=4577 GN=100283381 PE=2 SV=1;tr|A0A3L6EJ05|A0A3L6EJ05_MAIZE Protein SAD1/UNC-84 domain protein 1 OS=Zea m	3	2	2	2	6.7	43.139	65938000	53703000	45235000	5.49587e+07	75382000	90900000	109300000	9.18607e+07	0.598283	0.0326097
A0A1D6K470	Serine/arginine-rich SC35-like splicing factor SCL33	ZEAMMB73_Zm00001d029305	A0A1D6K470;A0A317YH64	tr|A0A1D6K470|A0A1D6K470_MAIZE Serine/arginine-rich SC35-like splicing factor SCL33 OS=Zea mays OX=4577 GN=ZEAMMB73_Zm00001d029305 PE=4 SV=1;tr|A0A317YH64|A0A317YH64_MAIZE Serine/arginine-rich SC35-like splicing factor SCL30A OS=Zea mays OX=4577 GN=SCL30A_	2	1	1	1	5.5	18.459		33282000	48004000	40643000	76943000	64630000	68913000	70162000	0.579274	0.0262323
B4FB91	Ferritin	542392	B4FB91;P29390;B4FRL5;A0A3L6GEM9	tr|B4FB91|B4FB91_MAIZE Ferritin OS=Zea mays OX=4577 GN=542392 PE=2 SV=1;sp|P29390|FRI2_MAIZE Ferritin-2, chloroplastic OS=Zea mays OX=4577 GN=FER2 PE=1 SV=2;tr|B4FRL5|B4FRL5_MAIZE Ferritin OS=Zea mays OX=4577 GN=542392 PE=2 SV=1;tr|A0A3L6GEM9|A0A3L6GEM9_MA	4	3	1	1	21	19.775	64044000	55484000	56544000	5.86907e+07	101300000	103870000	106940000	1.04037e+08	0.564134	0.000135153
B6SQ48	Peripheral-type benzodiazepine receptor	100280949	B6SQ48;A0A3L6DQ79	tr|B6SQ48|B6SQ48_MAIZE Peripheral-type benzodiazepine receptor OS=Zea mays OX=4577 GN=100280949 PE=2 SV=1;tr|A0A3L6DQ79|A0A3L6DQ79_MAIZE Uncharacterized protein OS=Zea mays OX=4577 GN=Zm00014a_033067 PE=4 SV=1	2	2	2	2	14.4	18.376	78182000	88083000	118010000	9.47583e+07	203330000	178640000	153520000	1.78497e+08	0.530869	0.0110284
B8A362	Uncharacterized protein		B8A362;A0A096S8H0;A0A3L6EII9;A0A1D6GLE1;A0A1D6GLE3;A0A1D6GLE5	tr|B8A362|B8A362_MAIZE Uncharacterized protein OS=Zea mays OX=4577 PE=2 SV=1;tr|A0A096S8H0|A0A096S8H0_MAIZE Chaperone protein dnaJ 3 OS=Zea mays OX=4577 GN=ZEAMMB73_Zm00001d013669 PE=3 SV=1;tr|A0A3L6EII9|A0A3L6EII9_MAIZE DnaJ OS=Zea mays OX=4577 GN=DNAJ1_9	6	9	2	2	24.1	46.587	111150000	342880000	296160000	2.50063e+08	410980000	578810000	519880000	5.03223e+08	0.496923	0.0424561
B6T1L4	60S ribosomal protein L17		B6T1L4	tr|B6T1L4|B6T1L4_MAIZE 60S ribosomal protein L17 OS=Zea mays OX=4577 PE=2 SV=1	1	8	0	1	49.1	19.397	96159000	170110000	158300000	141523000	327420000	355710000	271970000	3.18367e+08	0.444528	0.0062606
A0A3L6D661	Class I heat shock protein 1	HSP16.9A_3	A0A3L6D661;A0A3L6F9I7;A0A1D6MLV8;Q43701;B4G197	tr|A0A3L6D661|A0A3L6D661_MAIZE Class I heat shock protein 1 OS=Zea mays OX=4577 GN=HSP16.9A_3 PE=3 SV=1;tr|A0A3L6F9I7|A0A3L6F9I7_MAIZE Class I heat shock protein 1 OS=Zea mays OX=4577 GN=HSP16.9A_4 PE=3 SV=1;tr|A0A1D6MLV8|A0A1D6MLV8_MAIZE Heat shock protei	5	6	1	1	48	17.161	288690000		271950000	280320000	623220000	701510000	977400000	7.67377e+08	0.365296	0.0392345
C4JBS8	Glyceraldehyde-3-phosphate dehydrogenase	ZEAMMB73_Zm00001d049641	C4JBS8;K7UBU0	tr|C4JBS8|C4JBS8_MAIZE Glyceraldehyde-3-phosphate dehydrogenase OS=Zea mays OX=4577 GN=ZEAMMB73_Zm00001d049641 PE=2 SV=1;tr|K7UBU0|K7UBU0_MAIZE Glyceraldehyde-3-phosphate dehydrogenase OS=Zea mays OX=4577 GN=ZEAMMB73_Zm00001d049641 PE=3 SV=1	2	24	0	1	75.4	36.494	37779000	52137000	93007000	6.09743e+07	161310000	150050000	263000000	1.91453e+08	0.318481	0.029953
A0A3L6FAE9	Class I heat shock protein 1	HSP16.9A_1	A0A3L6FAE9;B6SIH3;A0A1D6MLV9;B6TTC8;A0A3L6FFP3;A0A3L6FET3;A0A3L6F9P5;K7VA55;B6T6N6;A0A3L6DVN3	tr|A0A3L6FAE9|A0A3L6FAE9_MAIZE Class I heat shock protein 1 OS=Zea mays OX=4577 GN=HSP16.9A_1 PE=3 SV=1;tr|B6SIH3|B6SIH3_MAIZE 16.9 kDa class I heat shock protein 1 OS=Zea mays OX=4577 PE=2 SV=1;tr|A0A1D6MLV9|A0A1D6MLV9_MAIZE Heat shock protein17.2 OS=Zea	10	7	2	5	60.9	15.522	879210000	153170000	1729300000	920560000	2587600000	3135000000	3002700000	2.90843e+09	0.316514	0.0148063
A0A1D6HWS1	Dirigent protein	100282063	A0A1D6HWS1;B7ZZ04;B6T315;A0A1D6HWR9	tr|A0A1D6HWS1|A0A1D6HWS1_MAIZE Dirigent protein OS=Zea mays OX=4577 GN=100282063 PE=3 SV=1;tr|B7ZZ04|B7ZZ04_MAIZE Dirigent protein OS=Zea mays OX=4577 GN=100282063 PE=2 SV=1;tr|B6T315|B6T315_MAIZE Jasmonate-induced protein OS=Zea mays OX=4577 PE=2 SV=1;tr|	4	4	1	2	23.3	31.413	87797000		40446000	64121500	165110000	235710000	212370000	2.04397e+08	0.313711	0.0221587
A0A3L6FWF1	Heat shock protein	HSP23.2_0	A0A3L6FWF1	tr|A0A3L6FWF1|A0A3L6FWF1_MAIZE Heat shock protein OS=Zea mays OX=4577 GN=HSP23.2_0 PE=3 SV=1	1	1	1	1	5.3	22.794	22511000	30599000		26555000	99739000	114440000	165620000	1.266e+08	0.209756	0.030837
P48183	Photosystem II protein D1	psbA	P48183;A0A3L6DET6;A0A172FJC3;A0A059Q8E1	sp|P48183|PSBA_MAIZE Photosystem II protein D1 OS=Zea mays OX=4577 GN=psbA PE=1 SV=1;tr|A0A3L6DET6|A0A3L6DET6_MAIZE Photosystem II protein D1 OS=Zea mays OX=4577 GN=psbA_1 PE=3 SV=1;tr|A0A172FJC3|A0A172FJC3_ZEAMH Photosystem II protein D1 OS=Zea mays subsp	4	1	1	1	3.7	39.01	18133000		30448000
A0A1D6DX29	Formation of crista junctions protein 1	ZEAMMB73_Zm00001d002145	A0A1D6DX29	tr|A0A1D6DX29|A0A1D6DX29_MAIZE Formation of crista junctions protein 1 OS=Zea mays OX=4577 GN=ZEAMMB73_Zm00001d002145 PE=4 SV=1	1	5	1	2	13.3	47.85	191950000	320500000
C0P4U5	Uncharacterized protein	100382145	C0P4U5;A0A3L6G2J5;A0A1D6E5P4	tr|C0P4U5|C0P4U5_MAIZE Uncharacterized protein OS=Zea mays OX=4577 GN=100382145 PE=2 SV=1;tr|A0A3L6G2J5|A0A3L6G2J5_MAIZE Uncharacterized protein OS=Zea mays OX=4577 GN=Zm00014a_001955 PE=4 SV=1;tr|A0A1D6E5P4|A0A1D6E5P4_MAIZE Uncharacterized protein OS=Zea	3	3	3	3	12.5	37.322	104680000		122870000
A0A3L6FXJ8	Putative beta-D-xylosidase 7	BXL7_3	A0A3L6FXJ8;A0A1D6EGK8;C4JAL5	tr|A0A3L6FXJ8|A0A3L6FXJ8_MAIZE Putative beta-D-xylosidase 7 OS=Zea mays OX=4577 GN=BXL7_3 PE=4 SV=1;tr|A0A1D6EGK8|A0A1D6EGK8_MAIZE Putative beta-D-xylosidase 7 OS=Zea mays OX=4577 GN=103646920 PE=4 SV=1;tr|C4JAL5|C4JAL5_MAIZE Uncharacterized protein OS=Zea	3	4	1	1	6.9	64.201		61462000	30292000
A0A1D6FH62	Putative VHS/GAT domain containing family protein	ZEAMMB73_Zm00001d008997	A0A1D6FH62;A0A1D6MF42;A0A1D6FH61;A0A1D6FH63;A0A1D6FH60;A0A1D6MF44;A0A3L6FCR5;A0A1D6MF41;A0A1D6MF40;K7UVJ3;A0A3L6DP85	tr|A0A1D6FH62|A0A1D6FH62_MAIZE Putative VHS/GAT domain containing family protein OS=Zea mays OX=4577 GN=ZEAMMB73_Zm00001d008997 PE=4 SV=1;tr|A0A1D6MF42|A0A1D6MF42_MAIZE Thioesterase family protein OS=Zea mays OX=4577 GN=100217079 PE=4 SV=1;tr|A0A1D6FH61|A0	11	1	1	1	3.3	46.384	13189000		11270000
A0A3L6DP02	Histidine--tRNA ligase, cytoplasmic	Os05g0150900_1	A0A3L6DP02;A0A1D6FUK0;A0A1D6FUK1	tr|A0A3L6DP02|A0A3L6DP02_MAIZE Histidine--tRNA ligase, cytoplasmic OS=Zea mays OX=4577 GN=Os05g0150900_1 PE=3 SV=1;tr|A0A1D6FUK0|A0A1D6FUK0_MAIZE Histidine--tRNA ligase cytoplasmic OS=Zea mays OX=4577 GN=103635898 PE=3 SV=1;tr|A0A1D6FUK1|A0A1D6FUK1_MAIZE H	3	13	1	1	17	98.142	11850000	15986000	10725000
C0P714	Uncharacterized protein		C0P714;A0A1D6FV54;K7V228;K7V5S9	tr|C0P714|C0P714_MAIZE Uncharacterized protein OS=Zea mays OX=4577 PE=2 SV=1;tr|A0A1D6FV54|A0A1D6FV54_MAIZE Isovaleryl-CoA dehydrogenase mitochondrial OS=Zea mays OX=4577 GN=ZEAMMB73_Zm00001d010970 PE=3 SV=1;tr|K7V228|K7V228_MAIZE Isovaleryl-CoA dehydrogen	4	10	1	1	33.7	44.457		27971000	7489400
A0A1D6G430	Phosphatidylserine decarboxylase proenzyme 3	100275554	A0A1D6G430;B6SVD0;A0A3L6DJN3;C0PEN0	tr|A0A1D6G430|A0A1D6G430_MAIZE Phosphatidylserine decarboxylase proenzyme 3 OS=Zea mays OX=4577 GN=100275554 PE=4 SV=1;tr|B6SVD0|B6SVD0_MAIZE Phosphatidylserine decarboxylase proenzyme 2 OS=Zea mays OX=4577 GN=100275554 PE=2 SV=1;tr|A0A3L6DJN3|A0A3L6DJN3_M	4	2	2	2	3.4	65.921		48464000	44382000
A0A3L6EQ36	DnaJ	Zm00014a_035372	A0A3L6EQ36;A0A1D6GG02;B6TJQ8;A0A1D6EZH8	tr|A0A3L6EQ36|A0A3L6EQ36_MAIZE DnaJ OS=Zea mays OX=4577 GN=Zm00014a_035372 PE=3 SV=1;tr|A0A1D6GG02|A0A1D6GG02_MAIZE DnaJ protein OS=Zea mays OX=4577 GN=ZEAMMB73_Zm00001d013111 PE=3 SV=1;tr|B6TJQ8|B6TJQ8_MAIZE DnaJ protein OS=Zea mays OX=4577 PE=2 SV=1;tr|A	4	6	1	1	20.1	46.493	34454000	5488500	78437000
B6TPP2	Small nuclear ribonucleoprotein F		B6TPP2;B4FJ31;A0A3L6EQV1;B6U5N9;A0A3L6EP38;A0A3L6EX63;A0A1D6H288	tr|B6TPP2|B6TPP2_MAIZE Small nuclear ribonucleoprotein F OS=Zea mays OX=4577 PE=2 SV=1;tr|B4FJ31|B4FJ31_MAIZE Putative small nuclear ribonucleoprotein F OS=Zea mays OX=4577 GN=100285502 PE=2 SV=1;tr|A0A3L6EQV1|A0A3L6EQV1_MAIZE Uncharacterized protein OS=Ze	7	1	1	1	9.3	9.655	166430000		130690000
A0A3L6EKC7	Peroxidase	PER70_0	A0A3L6EKC7;A0A1D6H650	tr|A0A3L6EKC7|A0A3L6EKC7_MAIZE Peroxidase OS=Zea mays OX=4577 GN=PER70_0 PE=3 SV=1;tr|A0A1D6H650|A0A1D6H650_MAIZE Peroxidase OS=Zea mays OX=4577 GN=103627003 PE=3 SV=1	2	1	1	1	4	33.799	27388000		18047000
A0A1D6HBT3	Glycine-rich cell wall structural protein	ZEAMMB73_Zm00001d017033	A0A1D6HBT3;B6SR24;B6U6I9;B6U4A6;A0A3L6EQD9	tr|A0A1D6HBT3|A0A1D6HBT3_MAIZE Glycine-rich cell wall structural protein OS=Zea mays OX=4577 GN=ZEAMMB73_Zm00001d017033 PE=4 SV=1;tr|B6SR24|B6SR24_MAIZE Glycine-rich cell wall structural protein OS=Zea mays OX=4577 PE=2 SV=1;tr|B6U6I9|B6U6I9_MAIZE Glycine-	5	1	1	1	11.4	11.918	129150000	38493000	241650000
A0A1D6I8H8	PTI1-like tyrosine-protein kinase 3	542189	A0A1D6I8H8;Q66RZ2;B8A304;B6TCJ3;A0A3L6DUF5;A0A1D6I8H7;Q00GA5	tr|A0A1D6I8H8|A0A1D6I8H8_MAIZE PTI1-like tyrosine-protein kinase 3 OS=Zea mays OX=4577 GN=542189 PE=4 SV=1;tr|Q66RZ2|Q66RZ2_MAIZE Uncharacterized protein OS=Zea mays OX=4577 PE=2 SV=1;tr|B8A304|B8A304_MAIZE Uncharacterized protein OS=Zea mays OX=4577 PE=2	7	4	1	1	26	18.83	37695000	37926000	28552000
P33488	Auxin-binding protein 4	ABP4	P33488;K7UD91;B6T5S4;A0A1D6IWS5;A0A3L6G6T0;A0A1D6IWR7;A0A1D6IWS4	sp|P33488|ABP4_MAIZE Auxin-binding protein 4 OS=Zea mays OX=4577 GN=ABP4 PE=2 SV=1;tr|K7UD91|K7UD91_MAIZE Auxin-binding protein 5 OS=Zea mays OX=4577 GN=ZEAMMB73_Zm00001d023908 PE=4 SV=1;tr|B6T5S4|B6T5S4_MAIZE Auxin-binding protein 4 OS=Zea mays OX=4577 GN	7	2	2	2	14.2	22.628	53177000	46715000	110260000
A0A3L6GAU6	Uncharacterized protein	Zm00014a_012527	A0A3L6GAU6;A0A1D6IXD5;Q41761;K7TGE1;A0A3L6GAI3;G0YVY6;A0A3L6GBY9;A0A1D6IXE0;A0A1D6IXE1	tr|A0A3L6GAU6|A0A3L6GAU6_MAIZE Uncharacterized protein OS=Zea mays OX=4577 GN=Zm00014a_012527 PE=3 SV=1;tr|A0A1D6IXD5|A0A1D6IXD5_MAIZE Beta-glucosidase2 OS=Zea mays OX=4577 GN=ZEAMMB73_Zm00001d024037 PE=3 SV=1;sp|Q41761|HGGL2_MAIZE 4-hydroxy-7-methoxy-3-ox	9	13	4	4	31.9	56.532	22613000		455750000
K7USY0	Nodulin-like protein	ZEAMMB73_Zm00001d049831	K7USY0;B7ZZR5;A0A3L6F0K7;A0A317Y796;A0A1D6KK77;A0A1D6PYC4;A0A1D6PYC6;B6U8U8	tr|K7USY0|K7USY0_MAIZE Nodulin-like protein OS=Zea mays OX=4577 GN=ZEAMMB73_Zm00001d049831 PE=4 SV=1;tr|B7ZZR5|B7ZZR5_MAIZE Uncharacterized protein OS=Zea mays OX=4577 PE=2 SV=1;tr|A0A3L6F0K7|A0A3L6F0K7_MAIZE Protein NUCLEAR FUSION DEFECTIVE 4 OS=Zea mays	8	2	2	2	2.7	64.144	50972000	60263000	46754000
A0A1D6L9T3	NEDD8-activating enzyme E1 regulatory subunit AXR1	100193236	A0A1D6L9T3;A0A1D6L9S6;A0A317YL29;A0A1D6L9R2;B4FEB2;A0A1D6L9U2;A0A3L6EUQ7;A0A1D6L9S5;A0A1D6L9U0;A0A3L6ELG6;A0A1D6GE75;A0A1D6GE79;A0A1D6GE89;A0A1D6GE76;A0A1D6L9T7;A0A1D6L9R1;A0A1D6L9R0;A0A1D6GE81;A0A1D6GE90;A0A1D6GE91;A0A1D6GE80;Q6PNA1;A0A1D6L9T6;B4FS36;A0A1D6GE82;A0A1D6L9R5;A0A1D6GE85;A0A1D6GE93	tr|A0A1D6L9T3|A0A1D6L9T3_MAIZE NEDD8-activating enzyme E1 regulatory subunit AXR1 OS=Zea mays OX=4577 GN=100193236 PE=4 SV=1;tr|A0A1D6L9S6|A0A1D6L9S6_MAIZE NEDD8-activating enzyme E1 regulatory subunit OS=Zea mays OX=4577 GN=100193236 PE=3 SV=1;tr|A0A317YL	28	3	3	3	10.2	33.59	36462000		56789000
A0A1D6M5Z2	Phosphatidate phosphatase PAH1	100279857	A0A1D6M5Z2;A0A1D6M5Z4;A0A1D6M5Z8;B8A0C6;A0A3L6E9Y9;A0A1D6M5Z7	tr|A0A1D6M5Z2|A0A1D6M5Z2_MAIZE Phosphatidate phosphatase PAH1 OS=Zea mays OX=4577 GN=100279857 PE=4 SV=1;tr|A0A1D6M5Z4|A0A1D6M5Z4_MAIZE Phosphatidate phosphatase PAH1 OS=Zea mays OX=4577 GN=100279857 PE=4 SV=1;tr|A0A1D6M5Z8|A0A1D6M5Z8_MAIZE Phosphatidate p	6	1	1	1	2.3	85.191	29955000	10623000
B6SP44	Glutamate carboxypeptidase 2	100280900	B6SP44;A0A1D6NCY3;A0A3L6FEX2	tr|B6SP44|B6SP44_MAIZE Glutamate carboxypeptidase 2 OS=Zea mays OX=4577 GN=100280900 PE=2 SV=1;tr|A0A1D6NCY3|A0A1D6NCY3_MAIZE Peptidase M28 family protein OS=Zea mays OX=4577 GN=100280900 PE=4 SV=1;tr|A0A3L6FEX2|A0A3L6FEX2_MAIZE Putative glutamate carboxyp	3	4	4	4	5.7	80.628	99708000	156000000
A0A1D6P0E0	ATP-dependent DNA helicase	ZEAMMB73_Zm00001d045997	A0A1D6P0E0;A0A1D6L2J9	tr|A0A1D6P0E0|A0A1D6P0E0_MAIZE ATP-dependent DNA helicase OS=Zea mays OX=4577 GN=ZEAMMB73_Zm00001d045997 PE=3 SV=1;tr|A0A1D6L2J9|A0A1D6L2J9_MAIZE ATP-dependent DNA helicase OS=Zea mays OX=4577 GN=ZEAMMB73_Zm00001d033810 PE=3 SV=1	2	2	2	2	2.4	114.47	265880000		230750000
A0A1D6QKV3	Chalcone synthase 8	ZEAMMB73_Zm00001d052916	A0A1D6QKV3	tr|A0A1D6QKV3|A0A1D6QKV3_MAIZE Chalcone synthase 8 OS=Zea mays OX=4577 GN=ZEAMMB73_Zm00001d052916 PE=3 SV=1	1	1	1	1	2.4	72.602	21862000	22676000
B6UB05	Dolichyldiphosphatase 1	ZEAMMB73_Zm00001d028731	B6UB05;A0A317YE98;B8A389	tr|B6UB05|B6UB05_MAIZE Dolichyldiphosphatase 1 OS=Zea mays OX=4577 GN=ZEAMMB73_Zm00001d028731 PE=2 SV=1;tr|A0A317YE98|A0A317YE98_MAIZE Lipid phosphate phosphatase gamma, chloroplastic OS=Zea mays OX=4577 GN=LPPG PE=4 SV=1;tr|B8A389|B8A389_MAIZE Uncharacter	3	2	2	2	7.9	25.446	24541000	25790000
A0A3L6D7J6	S-norcoclaurine synthase 1	Zm00014a_014896	A0A3L6D7J6	tr|A0A3L6D7J6|A0A3L6D7J6_MAIZE S-norcoclaurine synthase 1 OS=Zea mays OX=4577 GN=Zm00014a_014896 PE=3 SV=1	1	4	1	1	11.7	40.463	13239000		85204000
B6TWH6	Lysosomal Pro-X carboxypeptidase		B6TWH6;B4F9I1;A0A3L6EEG6;C4IYY2	tr|B6TWH6|B6TWH6_MAIZE Lysosomal Pro-X carboxypeptidase OS=Zea mays OX=4577 PE=2 SV=1;tr|B4F9I1|B4F9I1_MAIZE Alpha/beta-Hydrolases superfamily protein OS=Zea mays OX=4577 GN=100274448 PE=2 SV=1;tr|A0A3L6EEG6|A0A3L6EEG6_MAIZE Lysosomal Pro-X carboxypeptidas	4	3	1	1	5.2	59.974	70660000	65944000	54632000
A0A3L6ELZ4	Luminal-binding protein 2	BIPE2_0	A0A3L6ELZ4;A0A1D6GYL9;A0A1D6PAX7	tr|A0A3L6ELZ4|A0A3L6ELZ4_MAIZE Luminal-binding protein 2 OS=Zea mays OX=4577 GN=BIPE2_0 PE=3 SV=1;tr|A0A1D6GYL9|A0A1D6GYL9_MAIZE Luminal-binding protein 2 OS=Zea mays OX=4577 GN=732808 PE=3 SV=1	3	28	1	1	59.3	62.572		24857000	51269000
B6TQR2	Expansin		B6TQR2;B4FYF7;A0A3L6ESB1	tr|B6TQR2|B6TQR2_MAIZE Expansin OS=Zea mays OX=4577 PE=2 SV=1;tr|B4FYF7|B4FYF7_MAIZE Expansin OS=Zea mays OX=4577 GN=100284166 PE=2 SV=1;tr|A0A3L6ESB1|A0A3L6ESB1_MAIZE Expansin OS=Zea mays OX=4577 GN=EXPA7_0 PE=3 SV=1	3	1	1	1	3.4	28.234		39267000	39426000
K7TZ82	GSDL-motif protein lipase	ZEAMMB73_Zm00001d051419	K7TZ82;K7UY11;A0A3L6F495;B6T560;C0P4F9;B6UCU5;B6TGF9	tr|K7TZ82|K7TZ82_MAIZE GSDL-motif protein lipase OS=Zea mays OX=4577 GN=ZEAMMB73_Zm00001d051419 PE=4 SV=1;tr|K7UY11|K7UY11_MAIZE GSDL-motif protein lipase OS=Zea mays OX=4577 GN=ZEAMMB73_Zm00001d051419 PE=4 SV=1;tr|A0A3L6F495|A0A3L6F495_MAIZE GDSL esterase	7	2	2	2	10	30.186		42091000	28132000
B6SSX2	Gamma-glutamyltranspeptidase 1	100281180	B6SSX2;A0A3L6FP20;A0A1D6E9A2;A0A1D6E9A0	tr|B6SSX2|B6SSX2_MAIZE Gamma-glutamyltranspeptidase 1 OS=Zea mays OX=4577 GN=100281180 PE=2 SV=1;tr|A0A3L6FP20|A0A3L6FP20_MAIZE Gamma-glutamyltranspeptidase 1 OS=Zea mays OX=4577 GN=GGT1 PE=4 SV=1;tr|A0A1D6E9A2|A0A1D6E9A2_MAIZE Gamma-glutamyltranspeptidase	4	3	3	3	7.9	61.255	69652000	62758000	102110000
C0PMB4	Uncharacterized protein		C0PMB4;B4FAQ3;A0A3L6FPL0	tr|C0PMB4|C0PMB4_MAIZE Uncharacterized protein OS=Zea mays OX=4577 PE=2 SV=1;tr|B4FAQ3|B4FAQ3_MAIZE Polygalacturonase QRT3 OS=Zea mays OX=4577 GN=100191933 PE=2 SV=1;tr|A0A3L6FPL0|A0A3L6FPL0_MAIZE Polygalacturonase QRT3 OS=Zea mays OX=4577 GN=QRT3 PE=4 SV=	3	2	2	2	4.8	43.554	186210000	284190000
B4FRP8	Plastid-lipid-associated protein 2	100284078	B4FRP8;A0A3L6FWW0;B6THS1;K7UIX3;B6TPX4;A0A3L6G7E0	tr|B4FRP8|B4FRP8_MAIZE Plastid-lipid-associated protein 2 OS=Zea mays OX=4577 GN=100284078 PE=2 SV=1;tr|A0A3L6FWW0|A0A3L6FWW0_MAIZE Putative plastid-lipid-associated protein 2, chloroplastic OS=Zea mays OX=4577 GN=PAP2_2 PE=4 SV=1;tr|B6THS1|B6THS1_MAIZE Pl	6	2	2	2	9.4	34.28	50139000	55297000	106000000
B4FRH1	Thioredoxin M1 chloroplastic	100272895	B4FRH1;A0A3L6FXH0	tr|B4FRH1|B4FRH1_MAIZE Thioredoxin M1 chloroplastic OS=Zea mays OX=4577 GN=100272895 PE=2 SV=1;tr|A0A3L6FXH0|A0A3L6FXH0_MAIZE Thioredoxin M2, chloroplastic OS=Zea mays OX=4577 GN=Os04g0530600 PE=4 SV=1	2	1	1	1	8.8	19.56	69331000		67033000
B4G1Q6	Uncharacterized protein		B4G1Q6;A0A1D6GLS4	tr|B4G1Q6|B4G1Q6_MAIZE Uncharacterized protein OS=Zea mays OX=4577 PE=2 SV=1;tr|A0A1D6GLS4|A0A1D6GLS4_MAIZE Serpin-Z1 OS=Zea mays OX=4577 GN=ZEAMMB73_Zm00001d013737 PE=3 SV=1	2	15	1	1	55.2	42.174	49052000	64805000
B6SNG5	6,7-dimethyl-8-ribityllumazine synthase		B6SNG5;A0A3L6FVR3	tr|B6SNG5|B6SNG5_MAIZE 6,7-dimethyl-8-ribityllumazine synthase OS=Zea mays OX=4577 PE=2 SV=1;tr|A0A3L6FVR3|A0A3L6FVR3_MAIZE 6,7-dimethyl-8-ribityllumazine synthase OS=Zea mays OX=4577 GN=Zm00014a_023134 PE=3 SV=1	2	5	1	1	34.6	22.66	70959000		13879000
B6TCS3	Anthranilate N-benzoyltransferase protein 1		B6TCS3	tr|B6TCS3|B6TCS3_MAIZE Anthranilate N-benzoyltransferase protein 1 OS=Zea mays OX=4577 PE=2 SV=1	1	9	2	2	25.1	50.245		166030000	142970000
B8QUS8	Chitinase	chiA	B8QUS8;B4FTS6;B8QUS1;Q6JBK8;P29022	tr|B8QUS8|B8QUS8_ZEAMP Chitinase OS=Zea mays subsp. parviglumis OX=76912 GN=chiA PE=4 SV=1;tr|B4FTS6|B4FTS6_MAIZE Endochitinase A OS=Zea mays OX=4577 GN=100283098 PE=2 SV=1;tr|B8QUS1|B8QUS1_ZEAMP Chitinase OS=Zea mays subsp. parviglumis OX=76912 GN=chiA PE	5	11	1	1	50.7	29.289		40347000	174600000
K7UB11	Putative cytochrome P450 superfamily protein	103640646	K7UB11	tr|K7UB11|K7UB11_MAIZE Putative cytochrome P450 superfamily protein OS=Zea mays OX=4577 GN=103640646 PE=3 SV=1	1	1	1	1	2.8	59.265	61981000		49240000
O22656	Ubiquitin carrier protein 7	ubc7	O22656	tr|O22656|O22656_MAIZE Ubiquitin carrier protein 7 OS=Zea mays OX=4577 GN=ubc7 PE=2 SV=1	1	1	1	1	7.7	18.97	21419000	60480000	111280000
Q53WW9	Beta-D-glucosidase	glu1	Q53WW9;P49235;A0A1D6IX59;A0A1D6IX61;Q9S8L6;Q9S8L5	tr|Q53WW9|Q53WW9_MAIZE Beta-D-glucosidase OS=Zea mays OX=4577 GN=glu1 PE=2 SV=1;sp|P49235|HGGL1_MAIZE 4-hydroxy-7-methoxy-3-oxo-3,4-dihydro-2H-1,4-benzoxazin-2-yl glucoside beta-D-glucosidase 1, chloroplastic OS=Zea mays OX=4577 GN=GLU1 PE=1 SV=1;tr|A0A1D6	6	21	2	2	45.1	64.237	466330000	32886000	774720000
A0A1D6NEL3	Uncharacterized protein	ZEAMMB73_Zm00001d043736	A0A1D6NEL3;A0A1D6NEL0;B6TC04;A0A3L6FH27;A0A096S320	tr|A0A1D6NEL3|A0A1D6NEL3_MAIZE Uncharacterized protein OS=Zea mays OX=4577 GN=ZEAMMB73_Zm00001d043736 PE=4 SV=1;tr|A0A1D6NEL0|A0A1D6NEL0_MAIZE Uncharacterized protein OS=Zea mays OX=4577 GN=ZEAMMB73_Zm00001d043736 PE=4 SV=1;tr|B6TC04|B6TC04_MAIZE Uncharact	5	1	1	1	5.5	23.274						13010000	18450000
A0A1D6JIR2	DDB1-and CUL4-associated factor homolog 1	ZEAMMB73_Zm00001d026691	A0A1D6JIR2;A0A1D6E590;A0A1D6E596;A0A1D6E595;A0A1D6E594;A0A1D6E579;A0A1D6E592;A0A1D6E584;A0A1D6JIQ5;A0A1D6JIR6;A0A1D6E593;A0A1D6E588;A0A1D6E580;A0A1D6E589;A0A1D6E591;A0A1D6JIQ2;A0A1D6E582;A0A3L6FW52;A0A1D6E573;A0A1D6E583;A0A1D6E574;A0A1D6JIS0;A0A1D6JIQ4;A0A1D6E577;A0A1D6E575;A0A1D6E572;A0A1D6E587;A0A3L6GA04;A0A1D6JIP7	tr|A0A1D6JIR2|A0A1D6JIR2_MAIZE DDB1-and CUL4-associated factor homolog 1 OS=Zea mays OX=4577 GN=ZEAMMB73_Zm00001d026691 PE=4 SV=1;tr|A0A1D6E590|A0A1D6E590_MAIZE DDB1-and CUL4-associated factor homolog 1 OS=Zea mays OX=4577 GN=103646181 PE=4 SV=1;tr|A0A1D6E	29	1	1	1	1.8	67.496					9168900		36045000
A0A1D6G7Y4	Sucrose nonfermenting 4-like protein	ZEAMMB73_Zm00001d012278	A0A1D6G7Y4;A0A1D6EBZ9;A0A1D6J4A9;A0A1D6FYC2;A0A3L6G7I9;A0A3L6G016;B4G179;A0A1D6EC04;C0PHH2;A0A1D6J6D5;A0A3L6FY48	tr|A0A1D6G7Y4|A0A1D6G7Y4_MAIZE Sucrose nonfermenting 4-like protein OS=Zea mays OX=4577 GN=ZEAMMB73_Zm00001d012278 PE=4 SV=1;tr|A0A1D6EBZ9|A0A1D6EBZ9_MAIZE SNF4 OS=Zea mays OX=4577 GN=100284094 PE=4 SV=1;tr|A0A1D6J4A9|A0A1D6J4A9_MAIZE Sucrose nonfermenting	11	1	1	1	3.6	25.033					31559000	41473000
A0A1D6II86	Glycosyltransferase	100191799	A0A1D6II86;A0A1D6EZV0;A0A1D6EZU9;B4FMQ1;B4FA71;A0A3L6G1T4;A0A3L6DX18	tr|A0A1D6II86|A0A1D6II86_MAIZE Glycosyltransferase OS=Zea mays OX=4577 GN=100191799 PE=3 SV=1;tr|A0A1D6EZV0|A0A1D6EZV0_MAIZE Glycosyltransferase OS=Zea mays OX=4577 GN=100272274 PE=3 SV=1;tr|A0A1D6EZU9|A0A1D6EZU9_MAIZE Glycosyltransferase OS=Zea mays OX=45	7	1	1	1	3.4	37.215					12978000	16527000
A0A1D6F2G9	Tetratricopeptide repeat (TPR)-like superfamily protein	ZEAMMB73_Zm00001d007043	A0A1D6F2G9;A0A1D6F2H0;A0A1D6IL66;A0A1D6F2G7;A0A3L6G0H8;A0A1D6IL61;B4FLJ2;C0PMQ0;A0A1D6F2G5;A0A1D6IL62;A0A3L6DX27;A0A1D6IL59	tr|A0A1D6F2G9|A0A1D6F2G9_MAIZE Tetratricopeptide repeat (TPR)-like superfamily protein OS=Zea mays OX=4577 GN=ZEAMMB73_Zm00001d007043 PE=4 SV=1;tr|A0A1D6F2H0|A0A1D6F2H0_MAIZE Tetratricopeptide repeat (TPR)-like superfamily protein OS=Zea mays OX=4577 GN=ZE	12	2	2	2	3.3	81.704						45871000	67425000
A0A1D6LZ68	Tubulin gamma chain	542424	A0A1D6LZ68;Q41808;Q41807;C0PN58;C0HG73;A0A3L6E8V4;A0A3L6DMN1;A0A1D6FLZ8;C0PDJ4;A0A1D6LHB5;A0A1D6GL69;A0A1D6FLZ9;B4F9R1;A0A1D6LZ69;A0A3L6EF73;Q41874;Q6JAE0	tr|A0A1D6LZ68|A0A1D6LZ68_MAIZE Tubulin gamma chain OS=Zea mays OX=4577 GN=542424 PE=3 SV=1;sp|Q41808|TBG2_MAIZE Tubulin gamma-2 chain OS=Zea mays OX=4577 GN=TUBG2 PE=2 SV=1;sp|Q41807|TBG1_MAIZE Tubulin gamma-1 chain OS=Zea mays OX=4577 GN=TUBG1 PE=2 SV=1;t	17	2	2	2	5.9	42.194					33202000		66646000
A0A1D6FR79	E3 ubiquitin-protein ligase KEG	103635738	A0A1D6FR79;A0A1D6FR98;A0A1D6FR93;A0A1D6M3D9;A0A1D6FR88;A0A1D6FR75;A0A1D6M3D2;A0A1D6M3B5;A0A1D6FR71;A0A1D6M3B0;A0A1D6FR77;A0A1D6M3D0;A0A1D6FR80;A0A1D6M3C2;A0A1D6M3C5;A0A1D6FR82;A0A1D6M3C3;A0A1D6M3D7;A0A1D6FR95;A0A1D6FR87;A0A1D6M3B8;A0A1D6FR90;A0A1D6M3D3;A0A1D6M3A7;A0A3L6EEX0;A0A3L6DIS4;A0A1D6FR69;A0A1D6FR68;A0A1D6FR70	tr|A0A1D6FR79|A0A1D6FR79_MAIZE E3 ubiquitin-protein ligase KEG OS=Zea mays OX=4577 GN=103635738 PE=4 SV=1;tr|A0A1D6FR98|A0A1D6FR98_MAIZE E3 ubiquitin-protein ligase KEG OS=Zea mays OX=4577 GN=103635738 PE=4 SV=1;tr|A0A1D6FR93|A0A1D6FR93_MAIZE E3 ubiquitin-	29	1	1	1	1.8	92.835					74102000	62377000	61591000
B6SWT1	Protein kinase	100281590	B6SWT1;A0A3L6F9B3;B6SWG2;A0A3L6ES96;A0A1D6H4H3	tr|B6SWT1|B6SWT1_MAIZE Protein kinase OS=Zea mays OX=4577 GN=100281590 PE=2 SV=1;tr|A0A3L6F9B3|A0A3L6F9B3_MAIZE Protein LYK5 OS=Zea mays OX=4577 GN=LYK5_2 PE=4 SV=1;tr|B6SWG2|B6SWG2_MAIZE Protein kinase OS=Zea mays OX=4577 PE=2 SV=1;tr|A0A3L6ES96|A0A3L6ES9	5	1	1	1	1.6	71.546					13083000	14129000
A0A1D6H5J1	Uncharacterized protein	ZEAMMB73_Zm00001d016128	A0A1D6H5J1	tr|A0A1D6H5J1|A0A1D6H5J1_MAIZE Uncharacterized protein OS=Zea mays OX=4577 GN=ZEAMMB73_Zm00001d016128 PE=4 SV=1	1	1	1	1	2.2	55.068					109920000		47854000
A0A317YBJ0	Mitochondrial inner membrane protein OXA1-like	OXA1L	A0A317YBJ0;A0A1D6JLA0	tr|A0A317YBJ0|A0A317YBJ0_MAIZE Mitochondrial inner membrane protein OXA1-like OS=Zea mays OX=4577 GN=OXA1L PE=3 SV=1;tr|A0A1D6JLA0|A0A1D6JLA0_MAIZE Mitochondrial inner membrane protein OXA1 OS=Zea mays OX=4577 GN=ZEAMMB73_Zm00001d027354 PE=3 SV=1	2	1	1	1	1.5	50.665					10468000		21088000
A0A1D6L205	Threonine dehydratase biosynthetic chloroplastic	103643901	A0A1D6L205;A0A1D6L202;A0A1D6L204;A0A1D6L203	tr|A0A1D6L205|A0A1D6L205_MAIZE Threonine dehydratase biosynthetic chloroplastic OS=Zea mays OX=4577 GN=103643901 PE=4 SV=1;tr|A0A1D6L202|A0A1D6L202_MAIZE Threonine dehydratase OS=Zea mays OX=4577 GN=103643901 PE=3 SV=1;tr|A0A1D6L204|A0A1D6L204_MAIZE Threon	4	2	2	2	5.7	33.653					84716000	9995800	104140000
A0A1D6N5L5	Extradiol ring-cleavage dioxygenase	103650928	A0A1D6N5L5;A0A1D6N5L6;A0A1D6G7K8	tr|A0A1D6N5L5|A0A1D6N5L5_MAIZE Extradiol ring-cleavage dioxygenase OS=Zea mays OX=4577 GN=103650928 PE=4 SV=1;tr|A0A1D6N5L6|A0A1D6N5L6_MAIZE Extradiol ring-cleavage dioxygenase OS=Zea mays OX=4577 GN=103650928 PE=4 SV=1	3	6	0	2	28.8	35.282						48831000	67498000
A0A1D6NC96	Trehalose-6-phosphate synthase6	103651208	A0A1D6NC96;A0A1D6NCB8;A0A1D6NC95;A0A1D6NCD0;A0A1D6NCC2;A0A1D6NCA2;A0A1D6NC94;A0A1D6NCB6;C0HFR6;A0A1D6NCC9;A0A1D6NCB7;A0A1D6NCA6;A0A1D6NCD4;A0A1D6NCB2;A0A3L6FCI0;A0A1D6NCD6;A0A1D6NCB4;A0A1D6NCD3;A0A1D6NC97	tr|A0A1D6NC96|A0A1D6NC96_MAIZE Trehalose-6-phosphate synthase6 OS=Zea mays OX=4577 GN=103651208 PE=4 SV=1;tr|A0A1D6NCB8|A0A1D6NCB8_MAIZE Trehalose-6-phosphate synthase7 OS=Zea mays OX=4577 GN=ZEAMMB73_Zm00001d043469 PE=4 SV=1;tr|A0A1D6NC95|A0A1D6NC95_MAIZE	19	8	2	2	12.7	74.919					62919000	62522000	47736000
A0A1D6NGH3	GBF-interacting protein 1	ZEAMMB73_Zm00001d043962	A0A1D6NGH3;A0A1D6NGH2;A0A3L6FKK1;A0A1D6NGH1	tr|A0A1D6NGH3|A0A1D6NGH3_MAIZE GBF-interacting protein 1 OS=Zea mays OX=4577 GN=ZEAMMB73_Zm00001d043962 PE=4 SV=1;tr|A0A1D6NGH2|A0A1D6NGH2_MAIZE GBF-interacting protein 1 OS=Zea mays OX=4577 GN=ZEAMMB73_Zm00001d043962 PE=4 SV=1;tr|A0A3L6FKK1|A0A3L6FKK1_MAI	4	1	1	1	2.9	40.841					30002000	45117000	39149000
A0A1D6NJF4	Seh1-like protein	100284280	A0A1D6NJF4;A0A1D6NJF6;B6TS03;B6TJY3;A0A3L6FEM7	tr|A0A1D6NJF4|A0A1D6NJF4_MAIZE Seh1-like protein OS=Zea mays OX=4577 GN=100284280 PE=3 SV=1;tr|A0A1D6NJF6|A0A1D6NJF6_MAIZE Seh1-like protein OS=Zea mays OX=4577 GN=100284280 PE=3 SV=1;tr|B6TS03|B6TS03_MAIZE Seh1-like protein OS=Zea mays OX=4577 GN=10028428	5	1	1	1	6.4	27.43						20879000	24794000
A0A1D6NT44	Sucrose synthase	542365	A0A1D6NT44;K7VDR8;A0A3L6DB95;A0A1D6NT57;A0A3L6DBA3;A0A1D6NT56;A0A1D6NT59;P04712;A0A1D6NT60;A0A1D6NT50;A0A1D6NT61;A0A1D6NT62;A0A1D6NT54;D2IQ84;D2IQ78;D2IQ79;D2IQC1;D2IQC0;D2IQ88;D2IQ85;D2IQ83;D2IQ86;D2IQA2;D2IQ95;D2IQA1;D2IQ90;A0A1D6NT63	tr|A0A1D6NT44|A0A1D6NT44_MAIZE Sucrose synthase OS=Zea mays OX=4577 GN=542365 PE=3 SV=1;tr|K7VDR8|K7VDR8_MAIZE Sucrose synthase OS=Zea mays OX=4577 GN=542365 PE=3 SV=1;tr|A0A3L6DB95|A0A3L6DB95_MAIZE Sucrose synthase OS=Zea mays OX=4577 GN=Zm00014a_011218 P	27	41	1	1	59.9	89.911						519520000	411020000
A0A1D6QMQ0	Nuclear speckle RNA-binding protein A	100382777	A0A1D6QMQ0;A0A1D6QMQ4;A0A1D6QMQ1;A0A1D6QMP3;A0A1D6QMP2;A0A1D6QMP0;A0A1D6QMQ3;C0PAJ9;A0A3L6F146;A0A1D6QMQ2;A0A1D6QMP8;A0A1D6QMP4	tr|A0A1D6QMQ0|A0A1D6QMQ0_MAIZE Nuclear speckle RNA-binding protein A OS=Zea mays OX=4577 GN=100382777 PE=4 SV=1;tr|A0A1D6QMQ4|A0A1D6QMQ4_MAIZE Nuclear speckle RNA-binding protein A OS=Zea mays OX=4577 GN=100382777 PE=4 SV=1;tr|A0A1D6QMQ1|A0A1D6QMQ1_MAIZE N	12	2	2	2	18.7	17.156						43631000	33988000
C0PLB3	Uncharacterized protein		C0PLB3;B4FA01;A0A317Y825	tr|C0PLB3|C0PLB3_MAIZE Uncharacterized protein OS=Zea mays OX=4577 PE=2 SV=1;tr|B4FA01|B4FA01_MAIZE Pentatricopeptide repeat-containing protein OS=Zea mays OX=4577 GN=100191742 PE=2 SV=1;tr|A0A317Y825|A0A317Y825_MAIZE Pentatricopeptide repeat-containing pr	3	2	2	2	2.3	90.819						11639000	26751000
P93702	Acyl carrier protein (Fragment)	ACP	P93702;B4FFE7;B6U944;Q41765;B6SJF5;B6SI66;A0A3L6F118;A0A317YEE2	tr|P93702|P93702_MAIZE Acyl carrier protein (Fragment) OS=Zea mays OX=4577 GN=ACP PE=2 SV=1;tr|B4FFE7|B4FFE7_MAIZE Acyl carrier protein OS=Zea mays OX=4577 GN=103157010 PE=2 SV=1;tr|B6U944|B6U944_MAIZE Acyl carrier protein OS=Zea mays OX=4577 PE=2 SV=1;tr|	8	1	1	1	22.1	7.26					44562000	49068000	46880000
K7VD78	Putative chaperone clbp family protein	ZEAMMB73_Zm00001d047302	K7VD78;A0A3L6DAN2;B4FEB1;C0HG17;A0A3L6EH51;A0A1D6GMP4;A0A1D6GMP6;A0A1D6GMP5	tr|K7VD78|K7VD78_MAIZE Putative chaperone clbp family protein OS=Zea mays OX=4577 GN=ZEAMMB73_Zm00001d047302 PE=3 SV=1;tr|A0A3L6DAN2|A0A3L6DAN2_MAIZE Chaperone protein ClpB2, chloroplastic OS=Zea mays OX=4577 GN=CLPB2_1 PE=3 SV=1	8	13	1	1	14.9	108.77						29413000	38411000
B4FGU9	Methionine sulfoxide reductase	MSRA5.1	B4FGU9;A0A3L6DBH3	tr|B4FGU9|B4FGU9_MAIZE Methionine sulfoxide reductase OS=Zea mays OX=4577 GN=MSRA5.1 PE=2 SV=1;tr|A0A3L6DBH3|A0A3L6DBH3_MAIZE Peptide methionine sulfoxide reductase A5 OS=Zea mays OX=4577 GN=Zm00014a_032273 PE=3 SV=1	2	1	1	1	5.7	26.509						41570000	62822000
B4FQA4	Uncharacterized protein		B4FQA4;B4FI96;A0A3L6DDH6	tr|B4FQA4|B4FQA4_MAIZE Uncharacterized protein OS=Zea mays OX=4577 PE=2 SV=1;tr|B4FI96|B4FI96_MAIZE XS domain containing protein expressed OS=Zea mays OX=4577 GN=100194318 PE=2 SV=1;tr|A0A3L6DDH6|A0A3L6DDH6_MAIZE Suppressor of gene silencing 3 OS=Zea mays	3	1	1	1	2.6	38.811					40734000	64000000	41824000
B6TAQ0	Pollen-specific protein SF3		B6TAQ0;B6T925;A0A3L6EDE5;B6SXB1;A0A3L6FLR5	tr|B6TAQ0|B6TAQ0_MAIZE Pollen-specific protein SF3 OS=Zea mays OX=4577 PE=2 SV=1;tr|B6T925|B6T925_MAIZE LIM domain-containing protein WLIM1 OS=Zea mays OX=4577 GN=LIM1 PE=2 SV=1;tr|A0A3L6EDE5|A0A3L6EDE5_MAIZE LIM domain-containing protein WLIM1 OS=Zea mays	5	1	1	1	6.2	21.894						35689000	58366000
K7US97	Tyrosine-sulfated glycopeptide receptor 1	100284115	K7US97;B6TQ68;A0A3L6F736;K7UBP7;A0A1D6QSV9	tr|K7US97|K7US97_MAIZE Tyrosine-sulfated glycopeptide receptor 1 OS=Zea mays OX=4577 GN=100284115 PE=3 SV=1;tr|B6TQ68|B6TQ68_MAIZE 60S ribosomal protein L19-2 OS=Zea mays OX=4577 GN=100284115 PE=2 SV=1;tr|A0A3L6F736|A0A3L6F736_MAIZE 60S ribosomal protein L	5	4	1	1	23.2	21.953					143750000	174840000
B6U8P6	ABA-responsive protein		B6U8P6;A0A3L6GCY6	tr|B6U8P6|B6U8P6_MAIZE ABA-responsive protein OS=Zea mays OX=4577 PE=2 SV=1;tr|A0A3L6GCY6|A0A3L6GCY6_MAIZE GEM-like protein 5 OS=Zea mays OX=4577 GN=At5g13200 PE=4 SV=1	2	8	1	1	45.2	29.155					111310000	108790000	53024000
B4F9K0	Late embryogenesis abundant protein group 2	100191638	B4F9K0;A0A1D6LBI0;A0A1D6LBH9;A0A1D6LBI3;C0PIQ6	tr|B4F9K0|B4F9K0_MAIZE Late embryogenesis abundant protein group 2 OS=Zea mays OX=4577 GN=100191638 PE=2 SV=1;tr|A0A1D6LBI0|A0A1D6LBI0_MAIZE Late embryogenesis abundant protein group 2 OS=Zea mays OX=4577 GN=100191638 PE=4 SV=1;tr|A0A1D6LBH9|A0A1D6LBH9_MAI	5	14	1	1	52.7	35.274					201340000	106320000	82064000
B6T2J9	16.9 kDa class I heat shock protein 1		B6T2J9	tr|B6T2J9|B6T2J9_MAIZE 16.9 kDa class I heat shock protein 1 OS=Zea mays OX=4577 PE=2 SV=1	1	6	1	1	48.7	17.23					25278000	30645000	47549000
B6T599	Protein usf		B6T599	tr|B6T599|B6T599_MAIZE Protein usf OS=Zea mays OX=4577 PE=2 SV=1	1	4	0	1	23	26.359					497280000	56337000

## Sheet: Table S2
Table S2 GO enrichment analysis of differentially modulated proteins
Category	GO_ID	Term	Test	Ref	TestAll	RefAll	Test_per	Ref_per	Over_Under	TestSeqs	RefSeqs	P value	FDR	richFactor
C	GO:0009521	photosystem	2	4	101	4766	0.019802	0.000839278	over	C0PAQ4,P48183	B6T1H1,C0PAQ4,P48183,P48187	0.00259506	0.13996	0.5
C	GO:0009523	photosystem II	2	4	101	4766	0.019802	0.000839278	over	P48183,C0PAQ4	P48183,P48187,B6T1H1,C0PAQ4	0.00259506	0.13996	0.5
C	GO:0044436	thylakoid part	2	9	101	4766	0.019802	0.00188838	over	C0PAQ4,P48183	Q5QJA2,B6T1H1,C0PAQ4,P48183,P48187,P00827,B6TI56,B4FB26,Q7SIC9	0.0145279	0.188397	0.222222
C	GO:0055035	plastid thylakoid membrane	2	9	101	4766	0.019802	0.00188838	over	P48183,C0PAQ4	P00827,P48183,P48187,B6TI56,B6T1H1,C0PAQ4,Q5QJA2,B4FB26,Q7SIC9	0.0145279	0.188397	0.222222
C	GO:0034357	photosynthetic membrane	2	9	101	4766	0.019802	0.00188838	over	P48183,C0PAQ4	P00827,P48183,P48187,B6TI56,B6T1H1,C0PAQ4,Q5QJA2,B4FB26,Q7SIC9	0.0145279	0.188397	0.222222
C	GO:0031976	plastid thylakoid	2	9	101	4766	0.019802	0.00188838	over	P48183,C0PAQ4	P00827,P48183,P48187,B6TI56,B6T1H1,C0PAQ4,Q5QJA2,B4FB26,Q7SIC9	0.0145279	0.188397	0.222222
C	GO:0009534	chloroplast thylakoid	2	9	101	4766	0.019802	0.00188838	over	P48183,C0PAQ4	P00827,P48183,P48187,B6TI56,B6T1H1,C0PAQ4,Q5QJA2,B4FB26,Q7SIC9	0.0145279	0.188397	0.222222
C	GO:0042651	thylakoid membrane	2	9	101	4766	0.019802	0.00188838	over	P48183,C0PAQ4	P00827,P48183,P48187,B6TI56,B6T1H1,C0PAQ4,Q5QJA2,B4FB26,Q7SIC9	0.0145279	0.188397	0.222222
C	GO:0009535	chloroplast thylakoid membrane	2	9	101	4766	0.019802	0.00188838	over	P48183,C0PAQ4	P00827,P48183,P48187,B6TI56,B6T1H1,C0PAQ4,Q5QJA2,B4FB26,Q7SIC9	0.0145279	0.188397	0.222222
C	GO:0000930	gamma-tubulin complex	1	1	101	4766	0.00990099	0.00020982	over	A0A1D6LZ68	A0A1D6LZ68	0.0211918	0.188397	1
C	GO:0061617	MICOS complex	1	1	101	4766	0.00990099	0.00020982	over	B6SID3	B6SID3	0.0211918	0.188397	1
C	GO:0044450	microtubule organizing center part	1	1	101	4766	0.00990099	0.00020982	over	A0A1D6LZ68	A0A1D6LZ68	0.0211918	0.188397	1
C	GO:0009579	thylakoid	2	12	101	4766	0.019802	0.00251783	over	P48183,C0PAQ4	P00827,P48183,P48187,B6TI56,B6T1H1,C0PAQ4,Q5QJA2,B4FB26,Q7SIC9,F6MFD6,A0A317Y4T0,K7VFF7	0.0255567	0.219951	0.166667
C	GO:0005576	extracellular region	7	151	101	4766	0.0693069	0.0316828	over	A0A1D6HWS1,Q9LL87,B4G1Q6,A0A3L6EKC7,B6TQR2,B4FA32,Q9ZTS7	B7U512,A0A1D6FAX1,C0P4F2,Q42446,B6TWP1,B6TF80,A0A1D6HKK8,A0A1D6HR40,A0A1D6HWS1,P51059,A0A1D6IUF2,A0A1D6JIH7,B6T1Z6,F6MFD6,A0A1D6KQJ1,A0A1D6LH68,A0A1D6LH94,A0A3L6EAD8,A0A1D6LPQ2,A0A317Y4T0,B6TE66,A0A317YAW0,B6T6D2,B6T2W7,A0A3L6DWG0,A0A3L6E7J6,A0A3L6EGC3,Q9SAZ6,B6T8I3,B6T9E1,K7URF5,K7U735,B6U8G2,B6UAU9,B6TVW2,B4G1B5,B6SN78,B6TQI8,C4J4E4,A0A3L6G5N6,B4FTH5,B4FRS8,B4FV82,B4FV87,B6TWH9,B6TKR7,C0P6L6,B6…	0.0401289	0.255101	0.0463576
C	GO:0016604	nuclear body	1	2	101	4766	0.00990099	0.000419639	over	A0A1D6K470	A0A1D6K470,C0PP56	0.0419388	0.255101	0.5
C	GO:0016607	nuclear speck	1	2	101	4766	0.00990099	0.000419639	over	A0A1D6K470	A0A1D6K470,C0PP56	0.0419388	0.255101	0.5
C	GO:0009522	photosystem I	1	2	101	4766	0.00990099	0.000419639	over	C0PAQ4	B6T1H1,C0PAQ4	0.0419388	0.255101	0.5
F	GO:0016671	oxidoreductase activity, acting on a sulfur group of donors, disulfide as acceptor	2	4	101	4766	0.019802	0.000839278	over	B4FGU9,B4FRH1	B6U8S9,B4FGU9,B6T2C6,B4FRH1	0.00259506	0.13996	0.5
F	GO:0016168	chlorophyll binding	2	4	101	4766	0.019802	0.000839278	over	P48183,C0PAQ4	P48183,P48187,B6T1H1,C0PAQ4	0.00259506	0.13996	0.5
F	GO:0005506	iron ion binding	4	50	101	4766	0.039604	0.010491	over	A0A1D6N5L5,B4FB91,P48183,K7UB11	A0A1D6N5L5,A0A3L6FD09,B4FQS1,P29036,A0A1D6N9T2,B4FB91,P48183,A0A317YD84,A0A3L6G0X6,A0A3L6DM24,A0A1D6FZX2,A0A1D6G281,A0A1D6G961,A0A3L6EQF4,A0A3L6EH05,A0A1D6GY61,A0A1D6H2T0,B6UDL5,C0HFD0,A0A317YIC2,A0A317Y5D7,A0A1D6L727,A0A1D6L748,B4FQH2,A0A1D6NFL0,K7VA31,A0A1D6P9C1,A0A3L6F3R3,A0A1D6Q425,B6UDW1,B6SWS3,A0A317YEF3,B6SZ78,Q6RW10,A0A3L6EH53,A0A3L6DUW9,B4FQS9,B6SLF3,C4J4G1,A0A3L6EVD8,C0P937,B6UC65,B6T5Y…	0.0207662	0.188397	0.08
F	GO:0004359	glutaminase activity	1	1	101	4766	0.00990099	0.00020982	over	A0A1D6EKN4	A0A1D6EKN4	0.0211918	0.188397	1
F	GO:0016755	transferase activity, transferring amino-acyl groups	1	1	101	4766	0.00990099	0.00020982	over	B6SSX2	B6SSX2	0.0211918	0.188397	1
F	GO:0008195	phosphatidate phosphatase activity	1	1	101	4766	0.00990099	0.00020982	over	B6UB05	B6UB05	0.0211918	0.188397	1
F	GO:0047134	protein-disulfide reductase activity	1	1	101	4766	0.00990099	0.00020982	over	B4FRH1	B4FRH1	0.0211918	0.188397	1
F	GO:0036456	L-methionine-(S)-S-oxide reductase activity	1	1	101	4766	0.00990099	0.00020982	over	B4FGU9	B4FGU9	0.0211918	0.188397	1
F	GO:0000048	peptidyltransferase activity	1	1	101	4766	0.00990099	0.00020982	over	B6SSX2	B6SSX2	0.0211918	0.188397	1
F	GO:0003952	NAD+ synthase (glutamine-hydrolyzing) activity	1	1	101	4766	0.00990099	0.00020982	over	A0A1D6EKN4	A0A1D6EKN4	0.0211918	0.188397	1
F	GO:0004609	phosphatidylserine decarboxylase activity	1	1	101	4766	0.00990099	0.00020982	over	A0A1D6G430	A0A1D6G430	0.0211918	0.188397	1
F	GO:0102483	scopolin beta-glucosidase activity	1	1	101	4766	0.00990099	0.00020982	over	Q53WW9	Q53WW9	0.0211918	0.188397	1
F	GO:0047874	dolichyldiphosphatase activity	1	1	101	4766	0.00990099	0.00020982	over	B6UB05	B6UB05	0.0211918	0.188397	1
F	GO:0032977	membrane insertase activity	1	1	101	4766	0.00990099	0.00020982	over	A0A317YBJ0	A0A317YBJ0	0.0211918	0.188397	1
F	GO:0033744	L-methionine:thioredoxin-disulfide S-oxidoreductase activity	1	1	101	4766	0.00990099	0.00020982	over	B4FGU9	B4FGU9	0.0211918	0.188397	1
F	GO:0008113	peptide-methionine (S)-S-oxide reductase activity	1	2	101	4766	0.00990099	0.000419639	over	B4FGU9	B6U8S9,B4FGU9	0.0419388	0.255101	0.5
F	GO:0004821	histidine-tRNA ligase activity	1	2	101	4766	0.00990099	0.000419639	over	A0A3L6DP02	A0A3L6DP02,A0A3L6EEB3	0.0419388	0.255101	0.5
F	GO:0045156	electron transporter, transferring electrons within the cyclic electron transport pathway of photosynthesis activity	1	2	101	4766	0.00990099	0.000419639	over	P48183	P48183,P48187	0.0419388	0.255101	0.5
F	GO:0036374	glutathione hydrolase activity	1	2	101	4766	0.00990099	0.000419639	over	B6SSX2	A0A3L6DIC8,B6SSX2	0.0419388	0.255101	0.5
F	GO:0010011	auxin binding	1	2	101	4766	0.00990099	0.000419639	over	P33488	P33488,A0A1D6MXT5	0.0419388	0.255101	0.5
F	GO:0031072	heat shock protein binding	2	17	101	4766	0.019802	0.00356693	over	B8A362,A0A3L6EQ36	A0A1D6H081,B6U7Y1,C0P732,B8A362,A0A3L6EQ36,A0A1D6J0T3,A0A1D6KE29,A0A1D6N7I4,O65160,C0P7S8,P24067,O24581,B6SZ69,B7ZXR4,B7ZZ42,C4J410,K7VJF3	0.0491817	0.292559	0.117647
P	GO:0098755	maintenance of seed dormancy by absisic acid	2	2	101	4766	0.019802	0.000419639	over	B6U8P6,K7TFB6	B6U8P6,K7TFB6	0.000444738	0.0719586	1
P	GO:0097437	maintenance of dormancy	2	2	101	4766	0.019802	0.000419639	over	B6U8P6,K7TFB6	B6U8P6,K7TFB6	0.000444738	0.0719586	1
P	GO:0022611	dormancy process	2	2	101	4766	0.019802	0.000419639	over	B6U8P6,K7TFB6	B6U8P6,K7TFB6	0.000444738	0.0719586	1
P	GO:0010162	seed dormancy process	2	2	101	4766	0.019802	0.000419639	over	B6U8P6,K7TFB6	B6U8P6,K7TFB6	0.000444738	0.0719586	1
P	GO:0010231	maintenance of seed dormancy	2	2	101	4766	0.019802	0.000419639	over	B6U8P6,K7TFB6	B6U8P6,K7TFB6	0.000444738	0.0719586	1
P	GO:0010431	seed maturation	2	3	101	4766	0.019802	0.000629459	over	B6U8P6,K7TFB6	B6U8P6,K7TFB6,B6U1D7	0.00131573	0.13996	0.666667
P	GO:0019684	photosynthesis, light reaction	2	4	101	4766	0.019802	0.000839278	over	C0PAQ4,P48183	B6T1H1,C0PAQ4,P48183,P48187	0.00259506	0.13996	0.5
P	GO:0048609	multicellular organismal reproductive process	2	4	101	4766	0.019802	0.000839278	over	B6U8P6,K7TFB6	C0PB60,B6U1D7,B6U8P6,K7TFB6	0.00259506	0.13996	0.5
P	GO:0021700	developmental maturation	2	4	101	4766	0.019802	0.000839278	over	B6U8P6,K7TFB6	B6U1D7,C0PCX2,B6U8P6,K7TFB6	0.00259506	0.13996	0.5
P	GO:0032504	multicellular organism reproduction	2	4	101	4766	0.019802	0.000839278	over	B6U8P6,K7TFB6	C0PB60,B6U1D7,B6U8P6,K7TFB6	0.00259506	0.13996	0.5
P	GO:0071695	anatomical structure maturation	2	4	101	4766	0.019802	0.000839278	over	B6U8P6,K7TFB6	B6U1D7,C0PCX2,B6U8P6,K7TFB6	0.00259506	0.13996	0.5
P	GO:0016567	protein ubiquitination	2	5	101	4766	0.019802	0.0010491	over	O22656,A0A1D6JIR2	O22656,B6SK03,A0A1D6JIR2,A0A1D6LW48,C4IZE2	0.00426538	0.15685	0.4
P	GO:1900140	regulation of seedling development	2	5	101	4766	0.019802	0.0010491	over	B6U8P6,K7TFB6	B6U8P6,K7TFB6,A0A1D6JIH7,B6UBI2,H2BJB6	0.00426538	0.15685	0.4
P	GO:0010029	regulation of seed germination	2	5	101	4766	0.019802	0.0010491	over	B6U8P6,K7TFB6	A0A1D6JIH7,B6UBI2,H2BJB6,B6U8P6,K7TFB6	0.00426538	0.15685	0.4
P	GO:2000026	regulation of multicellular organismal development	2	5	101	4766	0.019802	0.0010491	over	B6U8P6,K7TFB6	B6U8P6,K7TFB6,A0A1D6JIH7,B6UBI2,H2BJB6	0.00426538	0.15685	0.4
P	GO:0051239	regulation of multicellular organismal process	2	5	101	4766	0.019802	0.0010491	over	B6U8P6,K7TFB6	B6U8P6,K7TFB6,A0A1D6JIH7,B6UBI2,H2BJB6	0.00426538	0.15685	0.4
P	GO:0048580	regulation of post-embryonic development	2	5	101	4766	0.019802	0.0010491	over	B6U8P6,K7TFB6	B6U8P6,K7TFB6,A0A1D6JIH7,B6UBI2,H2BJB6	0.00426538	0.15685	0.4
P	GO:0018298	protein-chromophore linkage	2	5	101	4766	0.019802	0.0010491	over	P48183,C0PAQ4	P48183,P48187,B6T1H1,Q6XFQ3,C0PAQ4	0.00426538	0.15685	0.4
P	GO:0009408	response to heat	4	35	101	4766	0.039604	0.00734368	over	B8A362,A0A3L6EQ36,K7VD78,B4F9E8	B6THJ5,A0A1D6KE29,A0A1D6N7I4,Q9S822,C3UZ63,P24067,O24581,B6SZ69,B7ZXR4,B7ZZ42,C4J410,K7VJF3,B6TIQ8,B6UHU1,B8A362,A0A0B4J337,A0A3L6EQ36,A0A3L6EJ54,Q43247,A0A1D6K5Y7,O65160,C0P4E8,C0P7S8,B6U2V3,K7VD78,K7VQ98,Q08275,B4G1V7,B4F9E8,B6TMR8,K7UGM3,O64960,Q4TZJ2,P49727,B4FSS8	0.00600814	0.188397	0.114286
P	GO:0009793	embryo development ending in seed dormancy	2	6	101	4766	0.019802	0.00125892	over	B6U8P6,K7TFB6	B6TT00,K7UYC3,B4F7T4,B6U8P6,B4FT76,K7TFB6	0.00630986	0.188397	0.333333
P	GO:0009790	embryo development	2	6	101	4766	0.019802	0.00125892	over	B6U8P6,K7TFB6	K7UYC3,B4F7T4,B6U8P6,B4FT76,K7TFB6,B6TT00	0.00630986	0.188397	0.333333
P	GO:0050793	regulation of developmental process	2	6	101	4766	0.019802	0.00125892	over	B6U8P6,K7TFB6	B6U8P6,K7TFB6,A0A1D6JIH7,B6UBI2,H2BJB6,B4FQ35	0.00630986	0.188397	0.333333
P	GO:0050896	response to stimulus	15	351	101	4766	0.148515	0.0736467	over	B4F9E8,A0A1D6P0E0,A0A3L6EKC7,B4FA32,Q9ZTS7,B4F9K0,B8A362,A0A3L6EQ36,K7VD78,P48183,P33488,B4FGU9,B6U8P6,K7TFB6,A0A1D6NJF4	Q9SLX1,K7U6X7,Q38JE3,K7VQ98,Q08275,B4F9E8,Q38JE7,B4G031,C4J9K0,P09233,P29036,B7ZZ71,B6TJX4,B6SJF4,C0PDH6,Q9AXG8,A0A1D6KX49,C4J638,A0A1D6KE29,A0A1D6N7I4,P24067,O24581,B6SZ69,B7ZXR4,B7ZZ42,C4J410,K7VJF3,B6TW73,B4FQ30,Q41851,A0A317Y331,A0A1D6M2Z2,Q9M582,A0A1D6MWV4,A0A1D6N932,Q9FQA3,B4FVM0,A0A317YDI2,B6SXF5,B6SQM0,B6STT0,K7U8B9,B6SQM6,Q2XXG4,Q5GAV4,B8QXT0,B8QXQ3,B6TI56,A0A3L6F8Q1,K7VFF7,A0A3L6F8G6,B6…	0.00652712	0.188397	0.042735
P	GO:0048856	anatomical structure development	4	36	101	4766	0.039604	0.0075535	over	B6U8P6,K7TFB6,P33488,B6UB05	A0A1D6H4A7,A0A317YED4,A0A1D6J1H9,A0A0B4J337,B8A224,B6TCR9,B6TLY8,K7UYC3,B4F7T4,B6U8P6,B4FT76,K7TFB6,P33488,B6TUC4,Q9AXG8,C0PB60,A0A1D6IIK3,B4FTE5,P29036,A0A1D6JIH7,B6UBI2,H2BJB6,B6TKZ5,B6TT00,P21641,B6SIZ2,B6U1D7,K7UW20,Q84Y01,P51059,Q9SAZ6,A5HEH5,K7VCJ9,B6UB05,C0PCX2,B4G1E1	0.00665093	0.188397	0.111111
P	GO:0032502	developmental process	4	37	101	4766	0.039604	0.00776332	over	B6U8P6,K7TFB6,P33488,B6UB05	A0A1D6H4A7,A0A317YED4,A0A1D6J1H9,A0A0B4J337,B8A224,B6TCR9,B6TLY8,K7UYC3,B4F7T4,B6U8P6,B4FT76,K7TFB6,P33488,B6TUC4,Q9AXG8,C0PB60,A0A1D6IIK3,B4FTE5,P29036,A0A1D6JIH7,B6UBI2,H2BJB6,B6TKZ5,B6TT00,P21641,B6SIZ2,B6U1D7,K7UW20,Q84Y01,P51059,Q9SAZ6,A5HEH5,K7VCJ9,B4FQ35,B6UB05,C0PCX2,B4G1E1	0.00733778	0.188397	0.108108
P	GO:0003006	developmental process involved in reproduction	3	20	101	4766	0.029703	0.00419639	over	B6U8P6,K7TFB6,B6UB05	K7UYC3,B4F7T4,B6U8P6,B4FT76,K7TFB6,A0A0B4J337,C0PB60,A0A1D6IIK3,B4FTE5,P29036,A0A1D6JIH7,B6UBI2,H2BJB6,B6TT00,P21641,B6SIZ2,B6U1D7,Q84Y01,K7UW20,B6UB05	0.00810377	0.188397	0.15
P	GO:0090351	seedling development	2	7	101	4766	0.019802	0.00146874	over	B6U8P6,K7TFB6	B6TUC4,B6U8P6,K7TFB6,Q9AXG8,A0A1D6JIH7,B6UBI2,H2BJB6	0.0087122	0.188397	0.285714
P	GO:0009845	seed germination	2	7	101	4766	0.019802	0.00146874	over	B6U8P6,K7TFB6	B6U8P6,K7TFB6,A0A1D6JIH7,B6UBI2,H2BJB6,B6TUC4,Q9AXG8	0.0087122	0.188397	0.285714
P	GO:0009266	response to temperature stimulus	4	44	101	4766	0.039604	0.00923206	over	B8A362,A0A3L6EQ36,K7VD78,B4F9E8	B8A362,A0A0B4J337,A0A3L6EQ36,A0A3L6EJ54,Q43247,A0A1D6K5Y7,O65160,C0P4E8,C0P7S8,B6U2V3,K7VD78,K7VQ98,Q08275,B4G1V7,B4F9E8,B6TMR8,B6UHU1,K7UGM3,O64960,Q4TZJ2,P49727,B4FSS8,B4FB26,B4FFP2,B6TEX0,K7TVZ1,Q29SB6,B6TUC4,B4G1H1,B6THJ5,P21641,B6SIZ2,A0A1D6KE29,A0A1D6N7I4,Q9S822,C3UZ63,P24067,O24581,B6SZ69,B7ZXR4,B7ZZ42,C4J410,K7VJF3,B6TIQ8	0.0134758	0.188397	0.0909091
P	GO:0032446	protein modification by small protein conjugation	2	9	101	4766	0.019802	0.00188838	over	O22656,A0A1D6JIR2	O22656,A0A1D6JIR2,A0A1D6LW48,C4IZE2,B6UD98,B4FVB9,B6SK03,B6UE79,C0PAV3	0.0145279	0.188397	0.222222
P	GO:0006950	response to stress	11	249	101	4766	0.108911	0.0522451	over	B4F9E8,A0A1D6P0E0,A0A3L6EKC7,B4FA32,Q9ZTS7,B4F9K0,B8A362,A0A3L6EQ36,K7VD78,P48183,B4FGU9	Q38JE3,K7VQ98,Q08275,B4F9E8,Q38JE7,B4G031,C4J9K0,P09233,P29036,B7ZZ71,B6TJX4,B6SJF4,C0PDH6,Q9AXG8,A0A1D6KX49,C4J638,A0A1D6KE29,A0A1D6N7I4,P24067,O24581,B6SZ69,B7ZXR4,B7ZZ42,C4J410,K7VJF3,B6TW73,B4FQ30,Q41851,A0A317Y331,A0A1D6M2Z2,Q9M582,A0A1D6MWV4,A0A1D6N932,Q9FQA3,B4FVM0,A0A317YDI2,B6SXF5,B6SQM0,B6STT0,K7U8B9,B6SQM6,Q2XXG4,Q5GAV4,B8QXT0,B8QXQ3,B6TI56,A0A3L6F8Q1,K7VFF7,A0A3L6F8G6,B6SH12,Q5QJA2,A0…	0.0155143	0.188397	0.0441767
P	GO:0022414	reproductive process	3	26	101	4766	0.029703	0.00545531	over	B6U8P6,K7TFB6,B6UB05	K7UYC3,B4F7T4,B6U8P6,B4FT76,K7TFB6,A0A0B4J337,C0PB60,A0A1D6IIK3,B4FTE5,P29036,A0A1D6JIH7,B6UBI2,H2BJB6,B6TT00,P21641,B6SIZ2,B6U1D7,A0A1D6P7A6,Q94KS8,A0A317YDN8,B6SZW4,B4FBN4,Q84Y01,A0A1D6F8W0,K7UW20,B6UB05	0.0168641	0.188397	0.115385
P	GO:0000003	reproduction	3	26	101	4766	0.029703	0.00545531	over	B6U8P6,K7TFB6,B6UB05	K7UYC3,B4F7T4,B6U8P6,B4FT76,K7TFB6,A0A0B4J337,C0PB60,A0A1D6IIK3,B4FTE5,P29036,A0A1D6JIH7,B6UBI2,H2BJB6,B6TT00,P21641,B6SIZ2,B6U1D7,A0A1D6P7A6,Q94KS8,A0A317YDN8,B6SZW4,B4FBN4,Q84Y01,A0A1D6F8W0,K7UW20,B6UB05	0.0168641	0.188397	0.115385
P	GO:0015979	photosynthesis	2	10	101	4766	0.019802	0.0020982	over	C0PAQ4,P48183	B6T1H1,C0PAQ4,P48183,P48187,P00874,Q7SIC9,P51059,Q41736,C0P4Q4,P29036	0.0179111	0.188397	0.2
P	GO:1902410	mitotic cytokinetic process	1	1	101	4766	0.00990099	0.00020982	over	P33488	P33488	0.0211918	0.188397	1
P	GO:0051302	regulation of cell division	1	1	101	4766	0.00990099	0.00020982	over	P33488	P33488	0.0211918	0.188397	1
P	GO:0042023	DNA endoreduplication	1	1	101	4766	0.00990099	0.00020982	over	P33488	P33488	0.0211918	0.188397	1
P	GO:0032877	positive regulation of DNA endoreduplication	1	1	101	4766	0.00990099	0.00020982	over	P33488	P33488	0.0211918	0.188397	1
P	GO:0046463	acylglycerol biosynthetic process	1	1	101	4766	0.00990099	0.00020982	over	B6UB05	B6UB05	0.0211918	0.188397	1
P	GO:2000105	positive regulation of DNA-dependent DNA replication	1	1	101	4766	0.00990099	0.00020982	over	P33488	P33488	0.0211918	0.188397	1
P	GO:0010564	regulation of cell cycle process	1	1	101	4766	0.00990099	0.00020982	over	P33488	P33488	0.0211918	0.188397	1
P	GO:0032875	regulation of DNA endoreduplication	1	1	101	4766	0.00990099	0.00020982	over	P33488	P33488	0.0211918	0.188397	1
P	GO:0045793	positive regulation of cell size	1	1	101	4766	0.00990099	0.00020982	over	P33488	P33488	0.0211918	0.188397	1
P	GO:0051726	regulation of cell cycle	1	1	101	4766	0.00990099	0.00020982	over	P33488	P33488	0.0211918	0.188397	1
P	GO:1902533	positive regulation of intracellular signal transduction	1	1	101	4766	0.00990099	0.00020982	over	A0A1D6NJF4	A0A1D6NJF4	0.0211918	0.188397	1
P	GO:0032006	regulation of TOR signaling	1	1	101	4766	0.00990099	0.00020982	over	A0A1D6NJF4	A0A1D6NJF4	0.0211918	0.188397	1
P	GO:0006651	diacylglycerol biosynthetic process	1	1	101	4766	0.00990099	0.00020982	over	B6UB05	B6UB05	0.0211918	0.188397	1
P	GO:0046460	neutral lipid biosynthetic process	1	1	101	4766	0.00990099	0.00020982	over	B6UB05	B6UB05	0.0211918	0.188397	1
P	GO:0008361	regulation of cell size	1	1	101	4766	0.00990099	0.00020982	over	P33488	P33488	0.0211918	0.188397	1
P	GO:0051781	positive regulation of cell division	1	1	101	4766	0.00990099	0.00020982	over	P33488	P33488	0.0211918	0.188397	1
P	GO:0090068	positive regulation of cell cycle process	1	1	101	4766	0.00990099	0.00020982	over	P33488	P33488	0.0211918	0.188397	1
P	GO:1903432	regulation of TORC1 signaling	1	1	101	4766	0.00990099	0.00020982	over	A0A1D6NJF4	A0A1D6NJF4	0.0211918	0.188397	1
P	GO:0090329	regulation of DNA-dependent DNA replication	1	1	101	4766	0.00990099	0.00020982	over	P33488	P33488	0.0211918	0.188397	1
P	GO:0031122	cytoplasmic microtubule organization	1	1	101	4766	0.00990099	0.00020982	over	A0A1D6LZ68	A0A1D6LZ68	0.0211918	0.188397	1
P	GO:0045740	positive regulation of DNA replication	1	1	101	4766	0.00990099	0.00020982	over	P33488	P33488	0.0211918	0.188397	1
P	GO:0032506	cytokinetic process	1	1	101	4766	0.00990099	0.00020982	over	P33488	P33488	0.0211918	0.188397	1
P	GO:0000911	cytokinesis by cell plate formation	1	1	101	4766	0.00990099	0.00020982	over	P33488	P33488	0.0211918	0.188397	1
P	GO:0032008	positive regulation of TOR signaling	1	1	101	4766	0.00990099	0.00020982	over	A0A1D6NJF4	A0A1D6NJF4	0.0211918	0.188397	1
P	GO:0000395	mRNA 5'-splice site recognition	1	1	101	4766	0.00990099	0.00020982	over	A0A1D6K470	A0A1D6K470	0.0211918	0.188397	1
P	GO:1904263	positive regulation of TORC1 signaling	1	1	101	4766	0.00990099	0.00020982	over	A0A1D6NJF4	A0A1D6NJF4	0.0211918	0.188397	1
P	GO:0038202	TORC1 signaling	1	1	101	4766	0.00990099	0.00020982	over	A0A1D6NJF4	A0A1D6NJF4	0.0211918	0.188397	1
P	GO:0009734	auxin-activated signaling pathway	1	1	101	4766	0.00990099	0.00020982	over	P33488	P33488	0.0211918	0.188397	1
P	GO:0045787	positive regulation of cell cycle	1	1	101	4766	0.00990099	0.00020982	over	P33488	P33488	0.0211918	0.188397	1
P	GO:0046339	diacylglycerol metabolic process	1	1	101	4766	0.00990099	0.00020982	over	B6UB05	B6UB05	0.0211918	0.188397	1
P	GO:0042221	response to chemical	7	133	101	4766	0.0693069	0.027906	over	B4F9E8,B4F9K0,P48183,P33488,B4FGU9,B6U8P6,K7TFB6	Q38JE3,K7VQ98,Q08275,B4F9E8,Q38JE7,B4G031,C4J9K0,P09233,P29036,A0A1D6KE29,A0A1D6N7I4,P24067,O24581,B6SZ69,B7ZXR4,B7ZZ42,C4J410,K7VJF3,B6T887,B4G1C1,B4F9K0,B6STY9,P46420,C0P7L9,A0A0B4J337,A0A1D6JMR5,A0A1D6N718,Q9XF58,A0A317YG83,B6TUC4,Q9ATM5,Q9ATM6,B4G1H1,B6UHU1,Q9XF59,Q9AQU5,Q9AR14,K7UGM3,B4FSS8,Q9ATM7,K7TVZ1,Q41870,Q41824,A0A3L6FNK5,A3KLI0,B7U627,P48183,Q41768,O49010,Q6JAH6,Q7XB40,Q8W4W3,Q9ZP62,…	0.0219861	0.193335	0.0526316
P	GO:0009628	response to abiotic stimulus	5	77	101	4766	0.049505	0.0161561	over	B4F9K0,B8A362,A0A3L6EQ36,K7VD78,B4F9E8	O64960,B6T887,B4G1C1,B4F9K0,B6STY9,B8A362,A0A0B4J337,A0A3L6EQ36,A0A3L6EJ54,Q43247,A0A1D6K5Y7,O65160,C0P4E8,C0P7S8,B6U2V3,K7VD78,K7VQ98,Q08275,B4G1V7,B4F9E8,B6TMR8,B6UHU1,K7UGM3,Q4TZJ2,P49727,B4FSS8,B4FB26,B4FFP2,B6TEX0,K7TVZ1,Q29SB6,A0A1D6JMR5,A0A1D6N718,Q9XF58,A0A317YG83,B6TUC4,Q9ATM5,Q9ATM6,B4G1H1,Q9XF59,Q9AQU5,Q9AR14,Q9ATM7,Q41870,Q41824,A0A3L6FNK5,A3KLI0,B7U627,K7W3J5,P08735,Q6XFQ3,A0A1D6JJP0…	0.0229498	0.199638	0.0649351
P	GO:0048316	seed development	2	13	101	4766	0.019802	0.00272765	over	B6U8P6,K7TFB6	K7UYC3,B4F7T4,B6U8P6,B4FT76,K7TFB6,A0A1D6JIH7,B6UBI2,H2BJB6,B6TT00,P21641,B6SIZ2,B6U1D7,Q84Y01	0.0297917	0.251057	0.153846
P	GO:0010154	fruit development	2	13	101	4766	0.019802	0.00272765	over	B6U8P6,K7TFB6	K7UYC3,B4F7T4,B6U8P6,B4FT76,K7TFB6,A0A1D6JIH7,B6UBI2,H2BJB6,B6TT00,P21641,B6SIZ2,B6U1D7,Q84Y01	0.0297917	0.251057	0.153846
P	GO:0032501	multicellular organismal process	3	35	101	4766	0.029703	0.00734368	over	B6U8P6,K7TFB6,B6UB05	A0A1D6J1H9,A0A0B4J337,B8A224,B6TCR9,B6TLY8,K7UYC3,B4F7T4,B6U8P6,B4FT76,K7TFB6,B6TUC4,Q9AXG8,C0PB60,A0A1D6IIK3,B4FTE5,P29036,A0A1D6JIH7,B6UBI2,H2BJB6,B6TT00,P21641,B6SIZ2,B6U1D7,K7UW20,Q9FEQ8,B6TKZ5,Q84Y01,P51059,Q9SAZ6,A5HEH5,K7VCJ9,A0A1D6F8W0,B6UB05,C0PCX2,B4G1E1	0.0370392	0.255101	0.0857143
P	GO:0000380	alternative mRNA splicing, via spliceosome	1	2	101	4766	0.00990099	0.000419639	over	A0A1D6K470	A0A1D6K470,C0PP56	0.0419388	0.255101	0.5
P	GO:0044786	cell cycle DNA replication	1	2	101	4766	0.00990099	0.000419639	over	P33488	C0PDH6,P33488	0.0419388	0.255101	0.5
P	GO:0006427	histidyl-tRNA aminoacylation	1	2	101	4766	0.00990099	0.000419639	over	A0A3L6DP02	A0A3L6DP02,A0A3L6EEB3	0.0419388	0.255101	0.5
P	GO:0000381	regulation of alternative mRNA splicing, via spliceosome	1	2	101	4766	0.00990099	0.000419639	over	A0A1D6K470	A0A1D6K470,C0PP56	0.0419388	0.255101	0.5
P	GO:0009826	unidimensional cell growth	1	2	101	4766	0.00990099	0.000419639	over	P33488	A0A0B4J337,P33488	0.0419388	0.255101	0.5
P	GO:0023056	positive regulation of signaling	1	2	101	4766	0.00990099	0.000419639	over	A0A1D6NJF4	Q9SLX1,A0A1D6NJF4	0.0419388	0.255101	0.5
P	GO:0000209	protein polyubiquitination	1	2	101	4766	0.00990099	0.000419639	over	O22656	B6SK03,O22656	0.0419388	0.255101	0.5
P	GO:0061640	cytoskeleton-dependent cytokinesis	1	2	101	4766	0.00990099	0.000419639	over	P33488	P33488,A0A1D6N0A7	0.0419388	0.255101	0.5
P	GO:0009772	photosynthetic electron transport in photosystem II	1	2	101	4766	0.00990099	0.000419639	over	P48183	P48183,P48187	0.0419388	0.255101	0.5
P	GO:0006639	acylglycerol metabolic process	1	2	101	4766	0.00990099	0.000419639	over	B6UB05	B6TZ71,B6UB05	0.0419388	0.255101	0.5
P	GO:0009967	positive regulation of signal transduction	1	2	101	4766	0.00990099	0.000419639	over	A0A1D6NJF4	Q9SLX1,A0A1D6NJF4	0.0419388	0.255101	0.5
P	GO:0031929	TOR signaling	1	2	101	4766	0.00990099	0.000419639	over	A0A1D6NJF4	A0A1D6NJF4,C0PCA6	0.0419388	0.255101	0.5
P	GO:0006638	neutral lipid metabolic process	1	2	101	4766	0.00990099	0.000419639	over	B6UB05	B6TZ71,B6UB05	0.0419388	0.255101	0.5
P	GO:0048024	regulation of mRNA splicing, via spliceosome	1	2	101	4766	0.00990099	0.000419639	over	A0A1D6K470	A0A1D6K470,C0PP56	0.0419388	0.255101	0.5
P	GO:0071365	cellular response to auxin stimulus	1	2	101	4766	0.00990099	0.000419639	over	P33488	P33488,B6TB19	0.0419388	0.255101	0.5
P	GO:0006376	mRNA splice site selection	1	2	101	4766	0.00990099	0.000419639	over	A0A1D6K470	A0A1D6HJ21,A0A1D6K470	0.0419388	0.255101	0.5
P	GO:0000910	cytokinesis	1	2	101	4766	0.00990099	0.000419639	over	P33488	P33488,A0A1D6N0A7	0.0419388	0.255101	0.5
P	GO:0009767	photosynthetic electron transport chain	1	2	101	4766	0.00990099	0.000419639	over	P48183	P48183,P48187	0.0419388	0.255101	0.5
P	GO:0050684	regulation of mRNA processing	1	2	101	4766	0.00990099	0.000419639	over	A0A1D6K470	A0A1D6K470,C0PP56	0.0419388	0.255101	0.5
P	GO:0051054	positive regulation of DNA metabolic process	1	2	101	4766	0.00990099	0.000419639	over	P33488	P33488,B6TB97	0.0419388	0.255101	0.5
P	GO:0048868	pollen tube development	1	2	101	4766	0.00990099	0.000419639	over	B6UB05	A0A0B4J337,B6UB05	0.0419388	0.255101	0.5
P	GO:0006826	iron ion transport	1	2	101	4766	0.00990099	0.000419639	over	B4FB91	B4FB91,P29036	0.0419388	0.255101	0.5
P	GO:0060560	developmental growth involved in morphogenesis	1	2	101	4766	0.00990099	0.000419639	over	P33488	P33488,A0A0B4J337	0.0419388	0.255101	0.5
P	GO:0000281	mitotic cytokinesis	1	2	101	4766	0.00990099	0.000419639	over	P33488	P33488,A0A1D6N0A7	0.0419388	0.255101	0.5
P	GO:1903311	regulation of mRNA metabolic process	1	2	101	4766	0.00990099	0.000419639	over	A0A1D6K470	A0A1D6K470,C0PP56	0.0419388	0.255101	0.5
P	GO:0009765	photosynthesis, light harvesting	1	2	101	4766	0.00990099	0.000419639	over	C0PAQ4	B6T1H1,C0PAQ4	0.0419388	0.255101	0.5
P	GO:0016049	cell growth	1	2	101	4766	0.00990099	0.000419639	over	P33488	P33488,A0A0B4J337	0.0419388	0.255101	0.5
P	GO:0009719	response to endogenous stimulus	3	37	101	4766	0.029703	0.00776332	over	P33488,B6U8P6,K7TFB6	A0A1D6JZU3,Q29SB6,P33488,Q6R987,Q9SLX1,A0A1D6GNG4,A0A1D6JMR5,A0A317YG83,B6U2V3,C0PCF2,B4G1H1,B6UHU1,K7UGM3,B6SJY6,C0P2V4,K7TVZ1,C4J0W6,A0A317YDI2,B6SXF5,K7WBY4,K7VTH8,B6SQM0,B4FSI0,C0PK92,B6SQM6,B6UF43,Q41790,A0A1D6GLG4,B4G0V8,Q9LKL4,B4FYH2,B4F9G8,C4J2M5,K7TPR9,B6TB19,B6U8P6,K7TFB6	0.0426663	0.255682	0.0810811
P	GO:0009725	response to hormone	3	37	101	4766	0.029703	0.00776332	over	P33488,B6U8P6,K7TFB6	A0A1D6JZU3,Q29SB6,P33488,Q6R987,Q9SLX1,A0A1D6GNG4,A0A1D6JMR5,A0A317YG83,B6U2V3,C0PCF2,B4G1H1,B6UHU1,K7UGM3,B6SJY6,C0P2V4,K7TVZ1,C4J0W6,A0A317YDI2,B6SXF5,K7WBY4,K7VTH8,B6SQM0,B4FSI0,C0PK92,B6SQM6,B6UF43,Q41790,A0A1D6GLG4,B4G0V8,Q9LKL4,B4FYH2,B4F9G8,C4J2M5,K7TPR9,B6TB19,B6U8P6,K7TFB6	0.0426663	0.255682	0.0810811

## Sheet: Table S3
Table S3 Identification of Significantly different modulated metabolites by UHPLC Q-TOF MS technology analysis in the roots of maize
name	adduct	description	VIP	Fold change	p-value	m/z	rt(s)	CK-1	CK-2	CK-3	CK-4	CK-5	CK-6	CK-7	CK-8	GZU-001-1	GZU-001-2	GZU-001-3	GZU-001-4	GZU-001-5	GZU-001-6	GZU-001-7	GZU-001-8	QC-1	QC-2	QC-3
M119T541	(M+H)+	2-Methyl-3-hydroxybutyric acid	1.31742	0.204039	1.80885e-12	119.069	540.876	10451.3	10006.2	10299.9	11859.4	10641.8	9844.75	9413.8	10974.4	2020.45	2228.45	1248.8	3286.37	2360.12	2351.66	2470.22	1069.42	1256.45	1257.55	1113.86
M159T336_2	(M+H)+	Allantoin	4.83782	0.488569	1.74168e-07	159.05	336.147	260625	245009	221174	215085	214277	235409	165470	255096	92812.3	105337	129513	98393.2	105504	124631	94914.2	134253	175890	175893	177012
M90T650	(M+H)+	L-Alanine	2.11089	0.578591	5.90637e-07	90.0538	650.299	48968.5	58467.6	51463.3	44129.7	56580.9	56060.5	48731.4	66417.2	29227.6	34532.2	27037	29483.3	33317.9	33836.8	31913.2	29920.2	44519.7	44393.9	44518.8
M138T408	(M+H)+	Tyramine	2.31048	0.663345	9.88721e-07	138.09	407.659	75471.7	74251.1	72657.1	87724.4	72579.8	75810.4	65037	79228.2	53560.7	38794.3	45349.8	48769.4	49227.5	57648.6	53417.6	53069.6	62606.9	61285.7	62622.2
M165T541	(M+CH3COO+2H)+	D(-)-beta-hydroxy butyric acid	1.11458	5.60536	8.9387e-06	165.075	540.738	1330.03	1430.06	1174.23	1371.04	1588.66	1552.45	1181.47	1674.78	8237.48	6789.39	5673.56	12927.6	8396.44	8996.01	8654.84	3680.44	4571.15	4571.06	4519.35
M133T711	(M+H)+	L-Asparagine	14.7603	0.384166	1.53614e-05	133.06	710.911	1878419	1658746	1455400	2639691	1519775	1956182	1133603	1787531	425752	787958	742178	571553	765072	947036	590047	560002	1.21449e+06	1.22171e+06	1.22171e+06
M147T706	(M+H)+	L-Glutamine	4.79786	0.415152	4.14947e-05	147.075	705.728	252360	217153	246592	300889	125873	152508	195824	181449	70520.2	93865.9	104704	84385.2	72307.4	83127.2	75210.6	110283	150513	150502	146616
M118T563	(M+H)+	L-Valine	4.65918	0.667302	4.70745e-05	118.085	563.32	344380	328026	289252	381834	281318	360787	276298	392275	173556	221809	227259	223627	215197	276233	229798	203653	289558	289894	289894
M130T705_2	(M+H)+	L-Pyroglutamic acid	3.65977	0.489154	5.6125e-05	130.049	704.641	170906	139138	178925	174868	92497.7	102809	133677	118053	57668.7	70618.8	76264.9	69513.6	55284.1	58705.9	66359.6	88973	106640	104774	105178
M136T563	(M+H-H2O)+	Dopamine	1.10797	0.648564	9.44444e-05	136.074	562.793	17181.6	16565.5	16652.6	24264.5	14529.8	16922.4	19347.2	19904.8	11509.4	10872.8	9696.33	10643.4	11545.9	14536	13086.3	12390.7	15109.2	15467.1	15106.8
M182T563	(M+H)+	L-Tyrosine	2.77138	0.63944	0.000101207	182.08	562.786	105846	105084	97698.2	144418	88496.1	107204	122662	130550	63278.2	70832	60577.7	69367.2	72922.7	96178.9	77025.8	66566.6	95704.7	98658.3	98657.2
M156T710	(M+H)+	L-Histidine	5.20793	0.595238	0.000150508	156.076	710.446	325117	317377	269401	471349	330956	325275	240235	325214	152751	208663	173392	215868	215805	224534	194198	165341	255014	255585	259721
M205T480	(M+H)+	L-Tryptophan	2.96748	0.624381	0.000200171	205.096	480.293	127698	111238	92035.3	162343	98214.1	130147	99773.8	134269	66678.6	65898.5	63680.1	79016	78411.3	93232.2	74465.8	75350.5	102909	105437	102946
M263T351	(M+H)+	Ile-Met	1.34307	1.4071	0.0002482	263.142	351.443	26700.1	24542.7	29296.2	34289.6	34279.8	31094.3	27426.3	29810.8	41628.4	41198.2	31715.3	50443.9	45448.6	47991.3	37631.4	38045.4	36690.6	36692.4	36982.1
M120T665	(M+H)+	L-Threonine	2.46251	0.528558	0.000251659	120.064	665.478	68418.3	60282.9	48261.7	100521	53663.4	72021.1	52153	81763	31526.2	32978.2	41176.4	33665.5	33998.4	45992.7	35369.6	29173.3	49081.3	49080.8	48555
M102T666	(M+H)+	1-Aminocyclopropanecarboxylic acid	1.15081	0.58712	0.000264872	102.054	666.097	17603.7	14733.2	12684.8	23232.6	13701	18690.2	13604.1	18917	7249.18	11862.1	9295.42	9555.44	9143.8	12842.9	9654.93	8581.14	13305	13615.1	13298.9
M279T313	(M+H)+	Leu-Phe	2.21025	1.32209	0.000338354	279.169	313.328	105192	95138.7	111548	126562	107699	114436	125000	111691	136464	140199	117899	175402	155533	172929	142496	145344	129881	131007	130994
M288T711	(M+NH4)+	His-Asp	2.63583	0.212357	0.000395623	288.129	710.677	45430.9	41568.6	30583.4	94712.2	34331	50173.4	21157.5	51549.1	5788.51	12079.1	8718.64	10044.3	10778.9	13031	10149.1	7877.89	24022.5	24740.4	24027.2
M70T583	(M+H-2H2O)+	Diethanolamine	1.48368	0.374893	0.000420821	70.0638	583.242	18461.1	20971.1	19297.5	21781.3	13384.4	13695	29030.2	37648.3	4626.5	9464.43	8753.48	7355.45	8963.7	11776.8	8638.12	5753.86	14472.8	14472.6	14787.2
M265T343	(M+H)+	Val-Phe	1.46023	1.42718	0.000439271	265.154	343.307	31498.6	25870.2	34918.7	35045.2	30235	32407.1	41458.8	30326.1	43345.1	42401.2	33431.8	57394.5	52115.8	51481.2	48311.5	45096.1	44068.3	46779.3	44121.6
M123T103	(M+H)+	Nicotinamide	1.53561	0.727597	0.000446648	123.054	103.138	54674	58345.5	44299.1	46942.4	40071.3	42171.1	42032.8	43187.8	40005	39743.3	31222	33048.5	29590.2	30616.5	36188.5	30051.5	44212.8	45310.5	43383.1
M245T347	(M+H)+	Ile-Ile	2.44984	1.36698	0.000501748	245.185	346.606	105732	82838.8	117802	129871	114404	111913	136723	104386	145986	152268	119557	182724	171800	171514	147925	143526	135099	135112	136298
M116T583_2	(M+H)+	D-Proline	3.64541	0.381547	0.000502054	116.069	582.664	110867	123771	116334	139220	89768	86409.7	164608	243145	34652.3	53539.3	53489.7	48834.4	51934.4	73401.9	57592.1	36383.2	89904.9	89381.1	89381.5
M131T629	(M+H)+	N-Acetylputrescine	1.11475	0.702616	0.000601729	131.117	629.366	24868.8	25652.5	25561.6	24635	29425.2	21800.8	25336.9	17033.2	20019.9	12112.8	15709.6	16261.4	17400.7	16239.2	21953.7	16830.7	22610.8	22665.6	22610.9
M318T338	(M+H)+	Leu-Trp	1.11543	1.57894	0.000618859	318.18	338.314	11981.6	9685.05	14034	16375.2	14761	13631.7	19514.8	16006.5	20071.5	19169.3	15169.8	28964.9	26407	26082.7	24484.6	22790.9	18811.4	18987.4	18987.3
M165T562	(M+H)+	trans-2-Hydroxycinnamic acid	1.45043	0.735868	0.000783156	165.053	562.145	41766.8	51761.7	37312.9	51068	41257.6	39919	46252.4	48857.2	22906.3	40171.7	31769.6	26935.9	33805.9	36617.1	34546.2	36831.8	38282.1	38283.4	36757.6
M391T264	(M+H)+	RU-0211	1.31495	2.88546	0.000882696	391.234	264.134	6599.06	2882.87	4117.12	6079.57	3924.44	8461.38	4696.82	5565.05	21302.9	5582.25	16565.6	20457.6	20451.8	8718.69	20167.5	8884.44	6800.71	6480.54	6799.81
M192T850	(M+NH4)+	trans-Aconitic acid	1.73637	1.57328	0.00113217	192.049	850.416	42761.5	61840.7	36778.5	9245.09	51743.8	50420.2	36258.7	45204.9	68703.3	72437.3	66142.9	67296.4	60804	67874.6	54044.6	68569.4	61769.7	61337.9	61343.5
M295T384	(M+H)+	Tyr-Ile	1.11293	1.33063	0.00144862	295.165	383.855	26644.7	21083.9	28776	32183.8	27129.8	28226.2	37621.2	25969.9	32065.6	36450.8	31881.8	42635.6	43271	43050.2	36004.7	37538.6	32738.4	32736.8	33248.7
M151T119	(M+CH3COO+2H)+	2-Ethoxyethanol	1.37819	2.14977	0.00185689	151.095	118.581	21425.2	8069.77	8482.12	10274.4	6500.9	20122	16129.6	8660.84	21653.4	21651.2	16883.2	26406.6	19388.9	42849.6	30583.4	34840.2	23293.6	23193.5	20929.1
M118T509	(M+H)+	Betaine	2.88586	0.685947	0.00200202	118.085	509.143	152584	208466	135063	177901	155733	175606	125054	108171	87046.5	92841.3	118124	96417.8	99382.1	98075	130953	126759	124502	124321	124215
M74T83	(M+H)+	Dimethylformamide	1.0576	1.81091	0.00217046	74.0588	83.449	4104.26	9106.95	15846.3	18666.9	4345.77	15821.2	13477.4	8250.15	18536.9	17955	14211.4	26435.2	22705.5	19053.8	18498.5	24895.3	12662	12950.6	13263.4
M161T356	(M+H)+	Tryptamine	1.54402	0.533555	0.00257201	161.106	356.218	35721.8	40603.2	22931.9	24073.4	30946.9	29480.3	27127.7	46766.9	15378.5	19287.7	7140	20488.5	7746.35	21606.4	32069.7	13754.5	25565.1	25894.1	25894.1
M104T498_1	M+	Choline	7.61593	0.933678	0.00261782	104.106	498.401	4155303	4165676	4115612	4108565	4178050	4195646	4038142	3800135	3797320	3879417	3474466	4047749	3850432	3746035	3877827	3.91136e+06	4.01674e+06	4.01353e+06	4.01674e+06
M198T559	(M+NH4)+	D-Mannose	4.5893	1.29275	0.00325671	198.097	559.481	476078	512083	566184	610947	673560	524975	673095	465520	850885	735819	672798	803606	817602	528042	722586	689195	680112	669055	669061
M231T376	(M+H)+	Val-Ile	1.76753	1.27742	0.00581132	231.169	376.162	77430.4	68407.2	83703.5	92219.4	89746.1	86208.9	97710.8	83661.6	107337	97293.7	76581.7	134506	128239	111240	114386	97895.3	100836	100834	101655
M166T479_2	(M+H)+	L-Phenylalanine	2.90736	0.815147	0.00631126	166.085	478.626	274453	249181	261808	263311	222568	278002	360046	323414	230030	223136	206596	241923	212467	245333	236198	224363	272670	273516	273511
M132T513	(M+H)+	L-Isoleucine	3.71208	0.804754	0.00761327	132.101	513.307	522236	425228	441173	467515	372866	505175	510061	607515	319695	350699	402052	376421	411022	478723	386096	375019	444006	443204	443203
M104T705_2	(M+H)+	4-Aminobutyric acid	2.17593	0.779608	0.011914	104.069	704.585	111411	119813	95622	144063	118537	125445	117048	155000	98893.4	126362	70278.3	95048.6	80399.2	100008	117491	80944.2	109505	109505	110220
M132T491_2	(M+H)+	L-Leucine	5.09585	0.762784	0.012596	132.101	491.234	787482	666070	621037	712330	537235	698840	1016816	908932	467352	491758	551282	528295	633586	710138	579739	575453	683780	683819	697189
M138T540	(M+H)+	Anthranilic acid (Vitamin L1)	5.54468	0.768524	0.0133694	138.054	540.055	598636	690674	532329	903451	584969	739652	474987	734157	441100	569702	453194	539337	543198	585968	503215	405842	603773	603768	607221
M360T735	(M+NH4)+	Cellobiose	2.15834	0.707023	0.0206821	360.149	735.417	106873	68209.6	125073	147241	105608	78088.4	152708	150939	89787.1	82029.3	65650.2	111664	88355	55431.2	92956.7	75008.7	91545.3	91968.9	91969.1
M295T91_1	(M+Na)+	16-Hydroxypalmitic acid	6.82921	0.816102	0.0208233	295.226	90.641	1636140	1315052	1431798	1170997	1236700	1372975	1864743	1384389	1099316	1258091	845501	1369386	1373066	1111799	1193540	1.06331e+06	1.31398e+06	1.32671e+06	1.32672e+06
M277T203	(M+H)+	Stearidonic Acid	1.62272	0.518894	0.0282318	277.215	203.349	41859.1	89649.5	33112.9	24310.2	81637.4	20483.8	56030.3	33253.1	20297.6	28228.2	17984.5	25850.2	28565.6	19656.8	31905.3	24866	30846.1	30828.5	27173.3
M229T461	(M+H)+	Ile-Pro	1.00738	1.68977	0.0301043	229.153	461.101	13759	13991.8	15951.9	12132	2732.91	9514.64	21452.6	2166.69	17969.6	15027.5	7779.21	24594	22376	29687.2	17340.2	20180.5	17304.5	14882	17247.4
M188T512	(M+H-H2O)+	DL-Indole-3-lactic acid	1.24362	0.507559	0.0375399	188.069	512.013	10780.5	35651.8	15680.9	48063.8	18263.8	22466.6	30733.7	10705.9	8360.64	13980.2	13317.5	10483.9	8893.08	6919.28	26405.9	9266.94	31686.7	31678.7	32509.4
M522T888	(M+NH4)+	Maltotriose	1.20387	0.542625	0.0419871	522.202	887.922	22975.1	28885.9	48308.3	18332.8	25967.8	13978.3	39964.5	8067.12	10234.2	13822.7	5954.59	17266.2	13381.6	12488.1	28709.9	10183.8	19301.6	19392.8	21496.2
M261T911	(M+H)+	alpha-D-Glucose 1-phosphate	1.13559	0.525767	0.0433297	261.036	911.464	18825.6	18788.2	25595.7	12453.5	15750.2	12800.4	43064.2	13745	8215.48	8702.65	5326.74	14677.3	9468.83	7045.23	25209.2	6015.07	17664.5	17667.4	17866.3
M279T18	(M+H)+	Phthalic acid Mono-2-ethylhexyl Ester	1.27955	2.20179	0.0503012	279.158	17.8795	5428.59	17500.2	5856.2	12952.3	11620.3	12989.2	12037.8	10762.3	33587.6	25584.5	29420	19303.9	59657.1	12981.5	11372.3	4375.59	11810.2	12022	12020.8
M137T317	(M+H)+	Hypoxanthine	1.17056	0.866323	0.0548685	137.044	317.305	71553.5	62390.7	74617.3	62394	72259.7	74404.2	55211.5	74697.6	47457.6	51789.9	61000.8	57906.4	78011.6	50263.4	65745.3	62161.3	64266.9	64407.1	69285.3
M331T71	(M+H)+	1-Palmitoylglycerol	1.42327	1.19351	0.0672268	331.284	71.168	129635	184121	129516	131934	175087	188861	143956	171144	187782	148297	170809	172984	233699	206596	143734	233061	193973	192443	193978
M328T131	M+	(4Z,7Z,10Z,13Z,16Z,19Z)-4,7,10,13,1 6,19-Docosahexaenoic acid	2.9858	0.678591	0.0672681	328.247	130.837	148603	100540	262014	239348	254294	257308	133319	107788	210525	144329	76993.5	105714	183946	107629	87175.3	103756	147434	168102	167889
M328T65	(M+NH4)+	Methoprene (S)	1.58987	0.723778	0.0855007	328.283	64.898	96011.3	52441.1	47243.4	37571.6	40068.3	37508.9	70153.1	36931	35142.9	35845.8	31571	33000.5	52658.6	37453.1	42621	34194.8	45882.3	46759.8	46743.6
M261T938	(M+H)+	D-Mannose-6-phosphate	1.09295	0.489766	0.0869018	261.036	937.937	16153.3	14076.6	26230.7	1358.14	12083.6	8601.25	41938.2	10206	7370.26	7620.06	6057.21	11883.4	7101.06	5530.74	12340.6	6083.46	13504.9	13450.6	13504.9
M349T737	(M-H)-	Estrone 3-sulfate	1.87056	4.84189	1.13103e-09	349.114	737.123	2819.25	2384.87	2918.4	2538.3	2161.78	2431.79	2733.13	2647.23	8575.63	14175.8	12423.9	13594.3	14828	12409.3	12877.4	11026.9	8606.47	8447.64	8611.62
M335T546	(M-H)-	Cyclopiazonic Acid	2.25369	44.0827	2.81983e-09	335.134	545.521	347.901	313.91	346.139	363.996	311.435	376.682	377.16	320.526	11425.8	15184.4	16622.7	16969.5	19327.8	16727	15781	9530.69	9863.39	9650.84	9863.94
M157T342_2	(M-H)-	Allantoin	8.43516	0.471524	1.35875e-06	157.037	341.804	735966	646190	610026	534765	467195	605882	450533	618320	215482	260453	353035	236577	253196	326608	225767	330367	478886	480839	477424
M114T716_1	(M-H)-	Maleamic acid	2.59993	0.406733	1.47003e-06	114.019	715.849	53994.7	56748	49590	42939.3	39218	52467.3	30907.6	44497.3	10005.7	23523.5	22816.9	20836.7	19995.6	21816.9	15080.3	16562.8	42574.6	43067.1	43067.2
M203T479	(M-H)-	L-Tryptophan	2.94519	0.514879	2.79188e-06	203.083	479.189	84722.9	68332.1	71298.4	106693	72457.6	85267	67057.4	85802.2	46380.9	36376.1	33527.5	42648.5	39814.3	50774.3	45947.6	34892.6	53616.2	53632.9	57331.1
M113T716	(M-H)-	Dihydrouracil	3.23635	0.439892	4.63013e-06	113.035	715.651	95954.6	79901.3	71161	79998.5	58262.2	87968.2	51604	86882	20974.5	40496.2	39929.3	30654.6	36273.5	41799.2	29748.5	29219.9	77830.9	80106.7	77883
M116T565_2	(M-H)-	L-Valine	3.14314	0.605115	1.03759e-05	116.072	565.45	151824	136538	124746	128297	102954	134213	101054	138220	62072.1	70781.6	84406.6	74891.3	75665.2	102718	72290.8	73088.1	120582	123732	123702
M88T654	(M-H)-	L-Alanine	2.34889	0.574805	1.29254e-05	88.0404	653.774	70806.8	86928.1	78074.9	55510.2	87182.4	75755	62294.2	77888.2	59986.9	39250.9	35685	38946.1	41128	48647	38703.4	39339.7	81741	80710.2	80686.1
M74T687	(M-H)-	Acetohydroxamic acid	1.10807	0.580335	2.82574e-05	74.0244	686.815	21076.1	17185.8	16546.3	14869.5	14796.2	16738	17280	17299.3	10209	7931.59	9719.75	9539.7	10319.9	15368	9832.69	5883.64	19195	19195.9	18246.7
M103T759	(M-H)-	Malonic acid	1.40017	0.631323	3.47767e-05	103.003	759.3	38633.5	35216.9	39034.6	28388	32377.3	32155	36747.6	30909.1	14218.6	17164.5	20129.1	21449.2	25129.4	22953.1	29092.4	22506.5	28549.7	28524.5	26595.8
M207T289	(M+CH3COO)-	Mevalonic acid	2.06196	0.566858	9.82845e-05	207.087	288.68	65147.1	54255.5	56498.5	38809.6	44986.4	53410.8	62991.6	52327.1	26286.3	46391.1	23052.9	32734.4	23898.1	29171.4	39111.3	22211.4	55904.2	55906.1	54169.9
M267T289	(2M-H)-	2'-Deoxy-D-ribose	5.27062	0.545658	0.000100828	267.109	288.935	392896	316346	317256	240400	258842	315719	397111	299898	144406	264223	130659	207122	134971	153199	224588	125967	321140	319401	319389
M195T723	(M-H)-	Galactonic acid	3.42146	0.367269	0.000340977	195.051	723.381	114435	76385.1	91281.3	73459.9	51709.8	83654.4	165627	81189.1	31707.7	28022.3	34482.9	32978.5	48669	31139.3	27835.3	36114.3	76540.7	77512.9	78709
M193T688	(M-H)-	2-Keto-D-gluconic acid	1.64902	0.415289	0.000362625	193.035	688.423	37415.7	24003	32272.1	20423.1	17020.2	22998.6	22424.1	13349.7	9872.73	5030.41	11107.5	9748.87	13797.4	12490	5464.39	11354.7	17653.5	18250.7	17653.3
M293T92	(M-H)-	9-OxoODE	4.20192	0.682557	0.000438258	293.212	91.848	518145	477147	394610	475373	538504	413759	663311	437443	368319	291917	250733	339444	386651	328288	360716	348389	48732.2	51568.2	51378.9
M164T479_2	(M-H)-	L-Phenylalanine	1.56634	0.765768	0.000692084	164.072	478.825	212331	184038	210096	176773	176762	175430	245413	207608	186308	137927	147353	136386	137439	167638	157474	145858	200298	201836	201824
M191T657	(M-H)-	Quinate	4.26503	1.45348	0.00169117	191.056	656.973	100062	120207	79585.6	125416	71091.9	125665	85728.2	131340	146064	124474	138794	154416	177598	119159	168043	191059	184707	183862	184731
M177T351	(M-H)-	L-Gulonic gamma-lactone	2.39867	1.44387	0.00189968	177.04	351.219	33827.1	37318.3	34025	35686.6	29240	36692.2	45883	35989.9	45789.5	72859.5	48993.2	49112.6	43107	44293.1	47185.9	65449	50352.2	50319.3	53353
M173T692	(M-H)-	Shikimate	1.76231	1.45541	0.00268824	173.045	691.922	18388.6	21978.6	18064.5	15395.9	16387.2	22148.9	15400	19700.7	29631.3	19813.9	20894.5	27469.9	32916.4	20662.4	27503.5	35729	30660.8	30977.4	30977.8
M177T158	(M-H)-	D-Glucono-1,5-lactone	2.51419	1.52302	0.00278974	177.04	157.797	39192.4	43705.8	32052.9	21381.9	25924.7	30727.3	36222.5	45376.3	44091.7	51663.7	70043.1	35542	45958.6	49292.5	57141.8	64462.9	89816.5	84931.4	84894.5
M163T317_2	(M-H)-	4-Hydroxycinnamic acid	3.74949	0.616969	0.00349996	163.04	317.339	329781	163714	301879	198617	268104	147117	260337	217806	144731	159501	91916.6	146728	127961	160511	206053	127037	52675.6	53830.3	54262.1
M145T710_2	(M-H)-	L-Glutamine	3.03577	0.554141	0.00419301	145.062	709.84	171012	138324	175334	120880	137559	94868.7	127491	98317.9	168032	59791.9	69017	59383	50525.2	54783.4	50498.2	77456.4	115301	116926	115300
M452T373	(M-H)-	1-Palmitoyl-2-hydroxy-sn-glycero-3-phosphoethanolamine	1.77191	2.11672	0.00530984	452.277	373.115	4664.49	7471.99	4757.65	8859.22	5151.84	11153.3	12213.5	20359.2	6478.38	27810.1	13210.3	23452.1	26884.7	17409.5	20065.1	22663	9265.9	9338	9516.79
M130T515_2	(M-H)-	L-Isoleucine	3.16358	0.783346	0.00538677	130.087	514.701	511482	423362	437850	397921	313321	451700	445554	515818	280600	305174	395385	327388	348893	434090	327288	320548	511030	511056	508032
M347T877_2	(2M-H)-	cis-Aconitate	1.65027	1.20434	0.00565712	347.025	877.441	28334.2	34413.9	25772.8	26919.6	21877.4	28051.5	23905.7	26248.9	28732.4	34867.8	32532.2	32865.5	30339.2	34940	28579.1	36708.5	34326.8	35205.2	35210.6
M339T56_2	(M-H)-	Norethindrone Acetate	4.01199	0.634895	0.00834224	339.199	55.994	273206	358636	399839	512010	512606	534635	601638	241532	309022	183536	215829	278974	219509	355162	333902	284361	25561.3	25593.3	26895
M293T53	(M-H)-	Embelin	1.30909	0.7165	0.0117505	293.179	52.554	71196.9	53162.1	58428.2	72114	61901	43025	55792.6	40340.8	56508	30028.8	29555.9	35911.7	30131.4	48987.5	49726.7	45845.6	5509.24	6019.98	5741.07
M503T871	(M-H)-	Maltotriose	1.11477	0.475878	0.0126031	503.161	870.994	18060	18028.6	23721.4	13579.8	37707.6	9780.85	22201.7	7617.99	9843.47	13002	6951.11	8575.03	11819.5	7155.65	7590.91	6776.12	14085.8	13391	14089.7
M130T492	(M-H)-	L-Leucine	3.71374	0.780854	0.0130016	130.087	491.743	682824	624882	639991	643231	435889	645370	791127	789124	419758	442169	553175	430658	529873	698155	512235	515364	684158	673914	678594
M131T823	(M-H)-	L-Asparagine	4.0626	0.0842123	0.0172461	131.046	822.713	19100.7	219016	219763	78625.8	13537.8	189703	31932.5	16986.5	5842.79	10503.3	11239.8	3795.87	7569.4	11847.5	9141.02	6475.62	16914.7	15998.4	15999.9
M89T569	(M-H)-	DL-lactate	2.08156	1.15958	0.0189532	89.0241	568.511	51730.6	45958.7	45293.5	40698.4	48213.5	44379	52397.1	43641.1	52922	57225.5	52871.6	68254.3	48436.5	47453	48390.7	56171.5	66926.4	66955.5	68876.8
M129T876	(M-H)-	Citraconic acid	4.92976	1.23744	0.0198172	129.019	875.993	219794	338025	227532	242173	201445	235328	198666	204715	247646	312398	308407	303891	267488	300716	225664	344931	332698	337591	332544
M313T144	(M-H)-	9,10-DiHOME	3.2218	0.595736	0.0221996	313.238	144.282	164520	146638	144350	255960	222288	354369	424328	212865	185004	109003	108818	134751	128322	152190	202558	126336	33090.8	44805.2	44862.4
M239T568	(M+CH3COO)-	D-Allose	9.11912	1.47184	0.0225077	239.077	567.745	604532	605028	647688	631638	4514.78	543267	694331	540208	1038867	726910	664617	1001737	828615	548537	811447	665795	821394	821415	795184
M179T568	(M-H)-	Alpha-D-Glucose	10.4326	1.13803	0.0230417	179.056	567.709	1167109	1264992	1164394	1047559	1197963	1184621	1518566	1157691	1348664	1315054	1325251	1574419	1550915	1278426	1231411	1.41807e+06	1.5114e+06	1.54298e+06	1.54301e+06
M283T84_2	(M-H)-	Stearic acid	4.98972	1.68346	0.0247488	283.264	83.806	66861.2	91457	78555.3	86475.1	68204.3	158784	165100	205549	91638.5	254409	129802	213226	319785	181554	181546	178485	91522.9	93697.8	91518.9
M317T193	(M-H2O-H)-	PGA1	1.26161	0.476147	0.0325622	317.212	192.945	17560.4	31948.6	24834.7	20192.4	13955.5	19787.1	58686.4	11293	7683.73	8666.79	10447.2	14918.4	13815.8	8294.37	15588.5	14985.3	2463.14	2563.2	2612.55
M201T642	(M-H)-	Sebacic acid	1.04425	0.257687	0.0328665	201.113	642.039	19065.1	6023.66	7887.02	3177.66	1941.18	2296.81	15858.4	3149.96	1843.28	1944.18	1764.6	2083.86	1482.26	1508.52	3156.8	1523.05	1540.09	1618.68	1541.68
M151T201	(M+CH3COO)-	Glycerol	1.15596	0.658043	0.0372884	151.061	200.862	42396.6	22630.7	27871.7	17138.8	22957.6	15376.5	38040.2	16078.9	22859.1	15433	14041.2	17717.4	16430.8	14363.8	18927.4	13475	26108.3	26109	25749
M243T303	(M-H)-	Uridine	1.82402	0.860115	0.0489299	243.062	302.593	702940	696701	710390	563664	462923	602796	582048	524699	479865	468876	577811	558463	555329	537612	403865	586433	732447	732533	718898
M187T675	(M-H)-	Azelaic acid	1.71287	0.61139	0.0497092	187.098	675.106	93542.1	44856.5	64113.3	45577.1	26932.1	28481.1	86237.6	27745.4	33470.7	29295.3	34139.9	34922.3	31455	28553.8	36738.3	26671.2	17197.6	17190.9	17670.4
M255T86	(M-H)-	Palmitic acid	8.63035	1.41792	0.0763937	255.233	86.423	384254	470026	331193	394634	358477	646991	1064802	716332	419856	783340	632163	851314	825727	1161889	606374	910989	301529	309196	308785
M409T468	(M-H)-	1-Palmitoyl Lysophosphatidic Acid	2.42996	1.33504	0.0875256	409.235	467.766	28694	43449.1	26829.8	45111.1	33030.4	70148.8	43863.4	75955.6	34937.7	83175.6	45919.8	68843.1	71630.1	65387.4	59292.7	60884.4	19486.6	21144.8	21139.1
M295T124	(M-H)-	9R,10S-EpOME	2.45931	0.598805	0.0936093	295.228	124.149	283920	169557	164545	34381.5	211988	119192	179652	43310.3	50071.9	95608.2	30819	40905.2	114599	130018	156930	103534	17932.9	18088.1	18843.1
M213T333	M-	m-Chlorohippuric acid	1.6659	1.32311	0.0967854	213.017	333.178	25128.8	26439.5	28391.1	25210.8	30428.2	29243.9	29829.6	26581.8	70909.7	30130.9	30992.2	31572.2	34231.8	30907.8	28474.6	35522.9	37789.3	36709.5	37696

## Sheet: Table S4
Table S4 Carbohydrate metabolism-related proteins and metabolites
Proteins	Accession	Description	Coverage	Fold-change	P-value
	A0A3L6ER60	Glucose-6-phosphate 1-dehydrogenase	56.3	1.58438	0.028913
	C4JBS8	Glyceraldehyde-3-phosphate dehydrogenase	75.4	0.318481	0.029953
	A0A3L6FXJ8	Putative beta-D-xylosidase 7	6.9	up	—
	B6TAE5	Citrate synthase	53.1	1.88165	0.0307863
	Q53WW9	Beta-D-glucosidase	45.1	up	—
	A0A1D6FDX9	Glucose translocator1	13.5	0.648593	0.008439
Metabolites	Metabolite	Adduct	VIP	Fold-change	P-value
	D-Allose	(M+CH3COO)-	9.11912	1.47184	0.022508
	Alpha-D-Glucose	(M-H)-	10.4326	1.13803	0.023041
	2'-Deoxy-D-ribose	(2M-H)-	5.27062	0.545658	0.000101
	Maltotriose	(M-H)-	1.11477	0.475878	0.012603
	Maltotriose	(M+NH4)+	1.20387	0.542625	0.041987
	Galactonic acid	(M-H)-	3.42146	0.367269	0.000341
	D-Mannose	(M+NH4)+	4.58931	1.29275	0.003257
	alpha-D-Glucose 1-phosphate	(M+H)+	1.13559	0.525767	0.04333
	D-Mannose-6-phosphate	(M+H)+	1.09295	0.489766	0.086902

## Sheet: Table S5
Table S5 Amino acid metabolism pathway and phenylalanine synthesis-related proteins and metabolites
Proteins	Accession	Description	Coverage	Fold-change	P-value
	B6U8P6	ABA-responsive protein	45.2	down	—
	K7TFB6	ABA-responsive protein	42.3	0.622959	0.034691
	P33488	Auxin-binding protein 4	14.2	Up	—
	K7UB11	Putative cytochrome P450 superfamily protein	2.8	Up	—
	A0A3L6E5S0	Cinnamoyl-CoA reductase 1	16.1	2.64778	0.009729
	A0A1D6HBT3	Glycine-rich cell wall structural protein	11.4	Up	—
	B6TQR2	Expansin	3.4	Up	—
	A0A1D6HWS1	Dirigent protein	23.3	0.313711	0.022159
	Q9LL87	Dirigent protein	24.5	0.599204	0.012209
	B6SZA0	Fasciclin-like arabino-galactan protein 2	12.4	2.01318	0.046984
	B4FA32	Peroxidase	10.2	1.63861	0.028904
	Q9ZTS7	Peroxidase	31.3	1.51393	0.029444
Metabolites	Metabolite	Adduct	VIP	Fold-change	P-value
	Cellobiose	(M+NH4)+	2.15834	0.707023	0.020682
	Shikimate	(M-H)-	1.76231	1.45541	0.002688
	L-Phenylalanine	(M+H)+	2.90736	0.815147	0.006311
	L-Phenylalanine	(M-H)-	1.56634	0.765768	0.000692
	L-Tyrosine	(M+H)+	2.77138	0.63944	0.000101

## Sheet: Table S6
Table S6 Safety testing for GZU001
Experimental projects	Subject animals	Experimental results	Conclusion	Reference method
Acute Oral Toxicity Test	Sprague-Dawley rats	No symptoms of intoxication were observed, no death occurred, no abnormalities in anatomy, LD50>5000 mg/Kg.	Microtoxicity	GB/T15670.2-2017
Acute dermal toxicity	Sprague-Dawley rats	No symptoms of intoxication were observed, no death occurred, LD50>2000 mg/Kg.	Microtoxicity	GB/T15670.5-2017
Acute inhalation toxicity test	Sprague-Dawley rats	No symptoms of intoxication were observed, no death occurred, no abnormalities in anatomy, LC50>2000 mg/m2.	Microtoxicity	GB/T15670.6-2017
Dermal Irritation/Corrosion Test	New Zealand rabbit	no erythema, edema, etc., and the mean value of skin irritation was 0.	Non-irritating	GB/T15670.7-2017
Acute Eye Irritation/Corrosion Test	New Zealand rabbit	One developed edema after 1 h, recovered after 24 h, and the other two showed no abnormalities.	Moderately irritating	GB/T15670.8-2017
Skin Sensitisation Test	Guinea Pigs	No abnormalities were seen	Weak Sensitizers	GB/T15670.9-2017
